# Supplementary material for: Prognostic N6-methyladenosine (m6A)-related lncRNA patterns to aid therapy in pancreatic ductal adenocarcinoma
Source: Front Genet. 2022 Sep 26;13:866340. doi: 10.3389/fgene.2022.866340 (PMC9549010; doi:10.3389/fgene.2022.866340)
Supplement: Supplementary file 2 [file DataSheet1.xlsx]

## Sheet: S I
Table-S1: Expression Profiles of 23 m6A regulators of 178 PDAC patients
ID	METTL3	METTL14	METTL16	WTAP	VIRMA	ZC3H13	RBM15	RBM15B	YTHDC1	YTHDC2	YTHDF1	YTHDF2	YTHDF3	HNRNPC	FMR1	LRPPRC	HNRNPA2B1	IGFBP1	IGFBP2	IGFBP3	RBMX	FTO	ALKBH5
TCGA-XN-A8T3-01A-11R-A36G-07	18.0834	9.97576	11.0395	37.3363	16.9198	21.4318	9.80426	46.7691	39.1625	9.18804	94.2726	65.2753	38.315	140.957	18.3842	32.6537	292.681	0.454076	256.321	286.77	78.9508	10.9376	88.0235
TCGA-HZ-7918-01A-11R-2156-07	10.4666	12.9761	13.6102	37.7461	21.1247	23.5801	7.23705	34.6617	38.6496	7.28601	81.7761	51.5934	44.3981	132.304	20.7333	41.5592	214.213	0.786379	341.491	401.018	67.2189	15.4231	96.2859
TCGA-IB-7887-01A-11R-2156-07	14.7189	12.3834	7.41014	35.8692	18.8517	26.8976	11.3207	35.0795	37.3007	11.2407	82.4861	71.8869	43.2984	158.179	14.4194	63.6939	231.797	1.42357	20.261	875.163	69.4951	17.0404	113.502
TCGA-3A-A9IN-01A-11R-A39D-07	14.0401	12.3092	19.1069	23.5243	6.70263	9.62868	3.5511	24.1475	29.0465	6.63897	77.3668	28.3628	17.7147	61.6015	11.5605	18.4187	137.79	1.33766	577.337	86.6852	47.3657	8.88509	174.587
TCGA-F2-7276-01A-11R-2156-07	16.0024	13.7221	14.5902	63.4368	20.4453	35.3861	8.83673	43.0568	43.6715	14.0367	67.6161	70.7585	52.5569	151.077	20.9907	41.794	282.51	7.79372	65.9376	335.003	73.7471	16.7775	110.929
TCGA-HV-A5A5-01A-11R-A26U-07	13.8453	8.44025	9.08047	36.4141	9.5784	17.2333	5.18946	26.5242	28.8462	9.34233	63.0262	41.4413	24.7935	98.2078	13.9215	29.0744	192.797	2.31927	54.4002	217.541	51.9093	10.1159	92.5602
TCGA-IB-7893-01A-11R-2204-07	15.2907	12.1573	11.939	46.1791	27.7134	38.9882	8.40186	42.1485	33.6243	10.3081	79.3639	60.4893	63.6649	220.933	18.5052	65.2996	330.622	5.55073	27.7318	490.374	71.2321	27.2571	96.242
TCGA-2L-AAQE-01A-11R-A39D-07	20.1921	9.60342	7.54363	28.6842	22.8752	17.6228	8.95594	47.2802	32.224	9.88413	70.7881	58.7548	36.5911	123.769	14.1838	46.9359	274.507	1.31653	20.3436	1943.87	63.3127	7.0022	78.0267
TCGA-HZ-8003-01A-21R-2204-07	7.84899	6.0499	6.27296	21.0441	9.75333	15.033	5.12126	16.3403	19.4927	6.10884	29.9863	27.1119	22.8841	58.5328	9.15146	20.1411	126.642	0.0647839	106.624	165.415	36.8551	7.52188	45.2745
TCGA-YH-A8SY-01A-11R-A37L-07	10.815	6.69085	5.40573	35.3766	13.4245	16.6813	5.90502	30.9042	25.0282	7.5153	76.0823	52.6223	30.3494	108.25	14.4183	19.3122	263.534	1.57219	177.135	401.852	44.0477	11.9266	75.9462
TCGA-M8-A5N4-01A-11R-A26U-07	18.1045	6.92588	4.99341	31.6846	13.5839	14.8213	8.51262	25.3511	27.2676	7.06078	70.1301	48.1775	32.7856	107.37	14.5608	23.5125	219.955	25.3153	28.5295	308.449	49.0759	8.94497	63.2238
TCGA-2J-AABT-01A-11R-A41B-07	17.0329	11.7242	11.5076	41.1175	15.0107	26.8845	7.24583	35.6673	31.855	8.69121	52.6402	44.0219	33.2512	106.222	14.2875	36.9254	233.358	15.7708	51.7712	304.136	60.7274	13.0537	112.462
TCGA-IB-AAUU-01A-11R-A37L-07	17.0038	8.56321	5.85189	39.0967	13.2824	21.2244	8.36595	26.9519	35.903	8.21313	96.933	55.5604	27.6642	145.047	17.9181	35.7367	339.786	9.0202	37.5604	545.531	62.2499	11.0467	73.5037
TCGA-IB-A5ST-01A-11R-A32O-07	12.5172	8.96702	11.5182	51.1487	18.562	22.0314	12.3682	36.2702	37.736	7.31273	75.1982	65.1741	33.7351	123.428	14.4531	30.572	239.934	0.374113	125.083	355.244	68.5381	12.0493	121.433
TCGA-3A-A9IU-01A-11R-A39D-07	9.47971	10.2282	7.24608	30.2305	14.4446	21.6557	6.95034	39.8487	38.7656	8.31624	55.1871	58.1011	30.1518	139.01	19.7019	38.4533	262.136	1.44914	42.7002	661.416	72.5104	9.65383	61.8194
TCGA-2J-AAB1-01A-11R-A41B-07	11.2957	8.78136	8.74267	27.7223	14.0556	18.8418	5.59369	26.7205	36.6663	9.57035	46.968	33.7281	22.0809	108.754	11.9187	27.953	206.116	1.65519	43.634	235.477	57.701	9.37496	93.4472
TCGA-IB-A6UG-01A-32R-A33R-07	13.8727	6.1562	7.04285	31.3183	16.1886	12.2746	4.84235	34.5641	27.7069	5.58991	46.3525	31.4026	22.6188	99.6014	18.1645	30.5017	209.706	0.886696	53.7084	105.381	71.6052	6.5706	58.4676
TCGA-3A-A9J0-01A-11R-A41B-07	9.01163	5.31323	8.24027	38.3028	8.51762	22.7425	7.32763	43.5832	31.3376	7.19465	69.9584	34.1466	17.1003	95.9743	9.19637	46.2468	283.482	3.72547	29.8151	410.708	52.7048	10.456	77.9209
TCGA-IB-AAUQ-01A-22R-A41I-07	14.635	6.48608	7.31391	39.7146	9.40837	16.6879	5.22529	29.7009	26.7928	8.69464	53.4164	46.0496	18.8238	124.65	13.1887	28.7151	244.597	15.5961	109.607	1364.82	55.1585	10.297	80.7143
TCGA-Q3-AA2A-01A-11R-A37L-07	14.3831	6.71624	8.32756	28.7785	8.46796	12.8188	6.37246	21.4127	28.4801	9.54074	61.7911	48.3335	20.907	104.112	11.6359	20.7834	237.474	55.9074	39.8188	305.5	46.4781	5.12056	65.6557
TCGA-FB-AAQ2-01A-31R-A41B-07	17.808	7.62179	6.9459	23.1664	20.1117	25.0963	8.4315	35.1871	25.257	10.5949	64.8983	35.4175	33.4595	158.62	13.4162	71.6371	251.551	6.62482	35.5127	372.528	68.8137	13.334	64.1739
TCGA-2L-AAQM-01A-11R-A39D-07	30.9275	13.7108	24.2318	23.4416	6.90257	22.3869	3.71955	27.2248	40.9934	8.0674	96.254	25.4837	16.198	105.891	14.5484	18.303	197.792	1.22666	649.784	952.2	59.4417	8.94064	333.473
TCGA-IB-7649-01A-11R-2156-07	8.81735	10.6122	10.7611	34.8921	17.3491	22.4995	6.45888	27.6351	30.2407	6.43837	46.869	47.9082	37.1262	125.427	14.48	34.6638	194.474	1.15551	53.4411	669.296	59.2901	12.6919	76.5919
TCGA-F2-A8YN-01A-11R-A37L-07	12.8216	7.12544	4.9883	22.1353	12.6727	14.2153	6.74822	26.1237	28.5732	7.44603	57.4547	50.1698	31.0319	133.593	12.6508	38.2642	246.209	10.6301	38.9175	366.85	46.2172	10.153	47.9983
TCGA-HZ-A49I-01A-12R-A26U-07	18.9277	8.25693	8.10412	46.2761	11.9007	17.0805	7.52938	26.1727	34.3431	9.01398	81.9235	50.2181	27.308	131.608	15.7891	19.8066	227.142	4.39939	140.499	640.257	60.7711	11.5006	147.828
TCGA-HV-A5A4-01A-11R-A26U-07	13.7693	9.75921	9.35451	37.2417	13.6219	23.2703	7.72924	33.9733	38.5477	11.9867	70.568	42.6669	29.6762	133.681	16.6925	36.6956	224.524	1.46205	215.776	807.913	74.8587	8.82359	79.2065
TCGA-HZ-8636-01A-21R-2404-07	20.6905	16.0153	12.2152	43.6489	31.7536	34.7172	11.2853	45.6439	56.9968	13.3516	79.4795	79.472	52.9531	201.305	23.479	49.1824	360.765	43.781	275.955	736.909	94.3124	16.6769	88.8914
TCGA-FB-A4P5-01A-11R-A26U-07	17.2935	9.26722	11.2175	41.0418	12.3684	18.0263	9.48024	34.0601	34.3412	9.52613	76.4479	44.4562	32.0978	114.579	14.1349	23.9075	226.498	2.06961	52.8322	258.825	66.7833	10.6053	102.386
TCGA-2L-AAQA-01A-21R-A38C-07	16.093	5.01001	5.73568	35.7161	12.9594	21.0689	10.4532	33.5285	38.3202	10.471	94.1081	41.6455	39.1629	165.938	15.9476	52.3935	300.589	20.2966	188.202	274.097	70.7705	8.34346	54.4416
TCGA-HZ-A4BH-01A-11R-A26U-07	19.9739	8.61201	10.2345	51.4539	15.0916	22.0987	9.83117	34.6835	32.0712	11.3003	100.178	64.5507	45.9431	149.451	23.5375	38.0853	290.673	1.45442	24.1429	299.185	76.8017	12.1971	96.4676
TCGA-2J-AABR-01A-11R-A41B-07	17.0493	8.78133	11.378	47.339	15.4386	21.8695	8.59569	39.6463	35.5348	11.2084	56.415	51.1998	34.061	121.438	16.732	35.1016	263.193	18.7135	167.534	162.005	76.8481	12.7467	99.4361
TCGA-IB-A5SP-01A-11R-A32O-07	11.5263	5.02793	5.34818	19.2282	12.5431	12.9246	6.65168	23.7803	22.2979	9.34489	53.7319	38.85	25.4035	115.391	11.7125	35.5869	208.816	4.66216	140.884	160.945	44.1837	8.92735	54.1893
TCGA-IB-AAUN-01A-12R-A38C-07	11.34	8.53456	7.18334	32.6411	20.8872	21.4682	6.62459	40.7453	36.7814	10.5298	59.4357	43.1416	42.0376	109.105	16.1954	37.2115	293.528	0.696394	56.5065	309.049	69.4265	9.38699	61.0979
TCGA-HZ-A49G-01A-11R-A26U-07	18.9169	8.32155	8.7216	41.6973	12.4628	18.3553	6.07559	25.5163	39.3143	10.0316	56.2148	45.6848	32.5618	111.649	16.9197	30.1956	218.698	1.1213	67.1764	293.484	62.0415	11.7442	89.8598
TCGA-S4-A8RP-01A-11R-A36G-07	19.0789	11.1927	11.3989	31.156	17.962	24.1985	8.18843	40.2827	44.6099	11.5278	72.2059	48.0558	44.2352	132.183	17.9436	38.3834	307.512	10.5376	58.1071	548.064	78.3034	11.6275	86.5026
TCGA-HZ-A49H-01A-11R-A26U-07	12.2806	8.08229	7.46839	44.6528	9.37342	11.4508	6.6166	29.2123	23.9746	8.02111	50.9521	44.6698	25.8215	95.9572	9.68106	22.0514	160.382	0.54778	77.5224	82.3074	59.7291	6.80107	73.8719
TCGA-S4-A8RM-01A-11R-A37L-07	17.044	11.4591	7.44043	25.0605	17.5186	28.284	8.61251	30.0753	44.7373	14.638	80.2843	41.4314	48.8801	120.184	18.1131	39.2097	332.368	2.45204	69.3818	155.859	84.1961	8.71914	54.2058
TCGA-IB-AAUP-01A-11R-A37L-07	22.9721	11.0914	13.4157	49.4215	18.8885	28.1188	11.1069	32.7828	43.1566	13.7423	61.6711	52.7536	35.6886	159.066	19.9907	34.4295	335.799	0.23215	91.1261	369.22	89.7925	13.9145	90.5226
TCGA-3A-A9IL-01A-11R-A38C-07	25.5438	15.3157	37.0381	26.2722	10.1268	18.6955	4.86045	41.8108	35.6038	10.3492	73.5282	38.2405	20.6349	79.4931	14.3086	23.1928	167.025	1.31673	139.885	80.6216	69.017	10.5185	188.881
TCGA-IB-7652-01A-11R-2156-07	12.3492	12.6145	10.8658	43.4171	19.6939	40.4441	8.74417	30.2968	37.9024	9.18617	59.5442	43.6368	46.6258	167.03	26.2242	39.7976	272.971	0.591706	199.537	375.905	72.6321	16.067	76.7806
TCGA-HV-AA8X-01A-11R-A39D-07	9.96699	8.36209	5.9578	21.2317	15.106	20.059	12.0584	28.1281	34.5131	7.26374	72.4973	71.794	32.2835	160.416	16.4363	47.3373	307.884	14.7539	476.939	332.186	61.528	7.95196	64.4357
TCGA-HZ-A77Q-01A-11R-A36G-07	10.2725	8.51657	9.63299	51.9407	13.0093	20.8122	7.41108	34.2997	31.195	10.9776	66.0199	52.1748	35.088	142.99	16.5135	26.4015	272.034	14.9772	75.7824	938.803	57.0648	12.8269	99.308
TCGA-FB-A545-01A-11R-A26U-07	19.5866	7.98064	9.49331	35.0459	15.9962	17.8472	10.062	41.4757	45.2413	9.45051	81.6488	52.3444	37.614	129.04	13.2493	35.3658	261.788	14.5293	23.9008	709.696	65.0537	10.9157	92.4552
TCGA-LB-A9Q5-01A-11R-A39D-07	5.75878	4.39949	4.83706	13.4048	7.01989	8.73696	2.9309	15.4743	14.9357	3.7913	24.544	23.598	14.176	61.4882	5.60222	17.9765	101.489	6.04326	172.067	236.954	25.4466	5.2011	37.8895
TCGA-HZ-A8P0-01A-11R-A36G-07	12.2719	5.39173	6.85106	25.2009	9.20041	14.5446	5.15853	22.6787	24.945	5.19701	30.8854	41.6947	22.2371	106.123	8.96245	18.509	202.245	0.647721	27.1645	228.013	44.809	5.40451	60.5639
TCGA-S4-A8RO-01A-12R-A37L-07	14.8604	8.60681	8.23218	46.2683	20.0293	22.0371	10.0537	39.4881	32.8026	10.2134	97.852	42.6407	43.9371	174.507	13.2386	58.6778	292.458	15.9994	479.942	380.612	79.8463	9.1555	59.7341
TCGA-3A-A9IC-01A-11R-A38C-07	10.6761	6.57106	6.26742	39.3638	12.4902	12.3519	10.5056	33.1785	28.4051	7.77154	70.5411	57.4984	28.0642	114.471	15.4773	20.0037	277.819	5.08919	41.5345	418.917	51.6817	9.82277	114.578
TCGA-HZ-8519-01A-11R-2404-07	15.1839	15.6761	16.5755	43.4276	20.2221	33.2413	7.05952	29.0774	42.1175	14.6333	68.9265	47.9346	48.501	126.639	19.6447	42.6915	261.381	0.757639	29.3463	124.366	73.1571	15.3664	102.202
TCGA-3A-A9IR-01A-11R-A38C-07	19.7717	21.1061	17.5148	55.6174	19.6506	14.8197	9.11994	45.0608	50.2766	12.2536	95.2695	67.8962	31.9377	168.309	12.1424	40.672	309.35	0.071175	7.53991	19.7932	83.4087	24.6993	194.882
TCGA-HV-AA8V-01A-11R-A41B-07	14.0936	8.56325	7.81515	31.5922	13.2128	18.5111	5.69928	33.6818	28.7067	8.4329	49.7213	47.5392	28.4161	110.525	13.1487	24.7735	208.891	3.34527	82.0416	784.047	51.6338	10.8991	84.9586
TCGA-Q3-A5QY-01A-12R-A32O-07	13.6566	7.84542	10.3329	50.0276	11.5351	16.2756	10.8082	30.4539	35.4522	9.3011	60.6006	41.6565	21.241	127.872	12.0075	21.8202	242.304	2.27873	65.3165	262.061	78.8164	7.51529	81.5475
TCGA-HZ-A9TJ-06A-11R-A41B-07	9.60733	7.47734	8.32392	42.7035	14.2799	26.4239	10.0405	31.5253	29.7045	7.34497	76.2706	42.5505	25.9745	120.142	14.7316	43.4524	321.566	0.289083	30.9246	47.2391	60.737	11.5914	76.6588
TCGA-FB-AAPS-01A-12R-A39D-07	15.703	8.67073	10.1098	56.1086	10.9602	15.9418	6.67364	34.0013	31.0851	9.55725	55.3737	41.7379	24.7414	114.436	15.3583	21.3498	240.013	2.80475	72.4206	516.435	55.3353	13.8539	93.5001
TCGA-LB-A7SX-01A-11R-A33R-07	15.7433	6.85591	9.51929	22.0775	11.6699	16.5902	8.87174	22.8725	27.2929	7.43037	52.8184	50.3672	25.1357	101.03	16.6899	39.073	276.911	0.345929	35.2229	93.3342	60.5652	10.0674	55.6666
TCGA-IB-AAUS-01A-12R-A38C-07	13.7821	9.12151	7.83327	54.4773	12.4238	18.2036	8.3891	33.1502	28.8887	9.79007	59.3809	52.8962	33.6944	123.354	14.582	25.9874	263.776	2.53228	36.0155	259.213	56.4308	13.7512	86.2146
TCGA-HV-A7OP-01A-11R-A33R-07	2.05679	1.95153	10.9658	16.7558	6.50432	4.73764	4.8748	18.8274	8.67982	0.944872	45.0514	24.766	6.40423	41.6772	4.20793	26.842	84.3042	3.96535	6.46112	44.33	42.8493	1.88348	45.6911
TCGA-FB-AAQ1-01A-12R-A41B-07	13.4608	6.82871	5.76077	26.8742	13.9121	12.2722	7.38281	24.2026	23.3622	5.73368	44.4023	40.4708	22.8277	134.139	11.8185	22.7483	283.113	0.806093	28.4179	162.284	57.9266	7.92016	74.9255
TCGA-IB-7888-01A-11R-2156-07	13.3755	13.657	13.0108	46.1788	19.9656	29.0862	9.78718	38.497	37.2332	10.7013	69.156	65.7174	44.2839	176.389	15.655	39.2833	249.853	0.0994619	36.8863	334.45	84.0641	18.7567	85.3234
TCGA-F2-7273-01A-11R-2156-07	9.98559	12.8858	14.8258	49.9429	18.8824	31.2765	8.40471	34.1115	38.0571	10.9419	65.6443	53.0649	51.085	138.946	19.1993	44.8736	227.62	9.52199	94.7334	316.411	60.6048	18.4565	119.768
TCGA-2L-AAQI-01A-12R-A39D-07	14.4782	10.4338	8.87893	28.538	19.1259	23.6849	5.16226	26.1072	36.0581	10.6621	65.0282	39.6566	43.2215	143.447	17.7786	42.2887	305.693	2.71706	79.9317	737.979	64.3867	11.5039	72.0944
TCGA-XD-AAUG-01A-61R-A41B-07	15.4895	10.641	12.8825	46.1562	14.4404	24.2928	7.22686	33.5029	31.357	10.3816	53.7788	49.6368	35.1765	122.494	13.4384	28.9706	220.029	2.79161	45.6676	800.335	69.699	17.7008	115.498
TCGA-3A-A9IS-01A-21R-A39D-07	23.4047	41.3775	29.486	28.9314	21.8198	24.6673	6.94348	41.6056	68.5579	12.4706	117.568	37.9181	52.1388	138.527	16.9938	43.0299	293.762	53.2035	828.682	622.472	55.5677	14.9544	166.055
TCGA-IB-AAUT-01A-11R-A37L-07	15.4423	8.91008	9.63465	45.5906	12.0194	17.6131	5.83532	27.0037	35.4044	8.49351	54.3498	40.5095	28.1837	125.076	17.2203	27.0194	229.783	1.54116	106.202	291.161	54.1778	11.844	93.63
TCGA-Z5-AAPL-01A-12R-A41B-07	34.0659	12.0389	18.227	69.8721	19.8734	27.5665	15.4124	28.3252	56.0171	21.7966	66.0316	60.915	32.8413	199.757	22.4575	40.4121	439.516	1.08085	12.1719	109.256	123.119	10.6523	103.641
TCGA-HZ-A4BK-01A-11R-A26U-07	14.1346	8.95507	8.0599	41.3136	12.9559	17.814	7.72404	24.5696	36.4557	10.5431	95.2711	50.8402	31.0652	115.185	20.0337	28.2075	218.508	0.491295	58.1357	253.1	66.0421	10.8564	83.5235
TCGA-US-A776-01A-13R-A33R-07	20.3037	7.18579	8.67579	31.456	12.8715	15.6775	8.03951	40.159	36.7493	5.27186	70.5612	66.1782	27.9114	114.256	11.5485	23.0749	268.791	0.13621	159.668	13.2132	84.0694	5.44615	89.2502
TCGA-IB-7889-01A-11R-2156-07	10.7525	9.07703	10.7042	41.946	15.3045	18.7723	6.07025	35.1176	30.597	5.41569	51.6462	53.5371	26.7313	143.201	12.6387	34.8846	242.55	1.37675	99.4962	230.741	73.7554	8.17746	133.872
TCGA-IB-AAUR-01A-21R-A38C-07	28.2659	9.93858	13.2825	57.1747	15.4192	23.4874	12.9485	42.4661	43.4023	15.0848	67.4892	58.8077	36.9598	145.098	16.9901	28.3961	297.124	5.61887	26.6235	242.568	90.9226	11.5373	114.53
TCGA-IB-A7M4-01A-11R-A36G-07	17.7499	8.47218	8.5507	41.251	23.5224	13.9258	6.82306	36.68	32.9545	5.8359	102.854	46.068	26.8673	199.892	14.2331	66.3297	252.255	2.73047	25.9738	502.814	63.3337	8.09037	57.7354
TCGA-3A-A9IH-01A-12R-A39D-07	7.94632	8.4713	7.64324	26.4912	16.1715	16.8021	7.71038	36.8306	32.8155	10.4088	58.4169	56.7231	27.1446	110.622	15.2253	31.0484	281.252	8.49385	82.3493	399.445	50.6995	9.19073	69.3173
TCGA-HV-A5A6-01A-11R-A26U-07	16.2503	7.85841	5.45124	46.1021	17.7585	24.6778	8.84161	44.3089	35.0098	5.70997	69.7478	63.3022	46.4055	129.324	17.6075	34.4737	382.813	0.256195	100.446	270.916	57.3701	7.56134	57.8372
TCGA-HZ-8001-01A-11R-2204-07	12.5277	10.3641	12.183	38.7472	14.8235	15.4511	7.03198	31.1334	23.9587	5.80227	52.9304	60.8347	21.7061	163.691	13.5233	31.6549	200.867	0.335171	86.7028	358.509	72.2111	10.843	98.7605
TCGA-3E-AAAZ-01A-11R-A38C-07	17.4964	9.29923	10.9863	30.5705	17.7202	24.9362	7.14259	36.3211	31.9667	10.4538	73.1028	40.8561	37.3734	113.086	14.0181	53.8964	258.817	38.4467	31.3355	192.868	68.8691	10.1123	89.8049
TCGA-IB-7885-01A-11R-2156-07	13.0994	9.12392	7.96635	33.7741	16.9992	17.3358	6.94372	34.2224	29.6645	8.33231	65.2912	64.132	33.126	132.689	13.8729	39.6489	227.534	25.5901	25.5606	434.502	57.0388	12.6148	87.9816
TCGA-IB-7651-01A-11R-2156-07	12.7187	16.6176	13.2181	45.4917	20.2271	33.2229	9.02612	42.0275	28.8685	8.84939	69.1986	56.825	46.1701	143.662	19.3774	49.2299	195.069	47.3401	61.9398	786.049	49.9567	15.1194	126.944
TCGA-US-A779-01A-11R-A32O-07	11.0262	7.2188	6.72051	22.9022	11.1827	12.9954	7.59896	38.3252	29.4192	5.36478	60.5058	54.6692	16.3823	113.476	8.76715	26.8724	183.846	12.0459	59.2087	187.888	50.1865	5.99608	66.2108
TCGA-HZ-7925-01A-11R-2156-07	13.0158	9.65289	11.4269	53.0946	23.8381	29.8164	7.44275	33.8926	35.1008	12.9276	75.3456	44.1467	48.7192	197.358	21.5052	50.071	253.398	11.5348	87.1519	744.405	71.3573	20.4188	99.65
TCGA-IB-7886-01A-11R-2156-07	16.1174	11.7276	13.0103	47.7747	30.9488	28.7041	10.5339	30.7763	42.6651	14.3188	83.4851	56.146	57.5349	192.681	29.5972	78.947	307.941	3.59906	7.94429	509.229	108.038	20.71	74.6187
TCGA-IB-8127-01A-11R-2404-07	15.5459	14.2624	9.88409	49.1307	23.8463	22.3056	12.4787	30.3283	52.9214	13.5671	111.435	65.7918	64.2236	207.444	23.3134	49.2074	344.177	3.40775	91.915	841.215	82.7935	14.4098	78.7002
TCGA-HZ-8637-01A-11R-2404-07	24.0145	10.0135	12.6843	50.1401	19.743	27.9786	9.19276	25.3521	37.7724	12.6872	58.0027	50.3719	50.5831	158.812	22.882	44.3053	304.242	2.53907	17.6928	64.1077	90.9875	8.87853	80.358
TCGA-HZ-A77P-01A-11R-A33R-07	16.163	12.6537	11.8669	32.2105	14.9628	27.4666	6.44602	37.8112	34.8241	9.29516	64.3624	57.105	31.2657	119.512	13.7428	29.9735	236.41	1.08437	67.0083	159.589	66.1371	12.634	107.109
TCGA-IB-7646-01A-11R-2156-07	10.5073	10.8809	12.3027	66.9994	21.9784	21.9467	10.5181	27.474	31.002	6.94523	48.5444	60.3625	58.3611	240.172	22.1042	35.5787	378.376	0.550285	26.11	572.734	70.2088	16.4258	96.1423
TCGA-HV-A5A3-01A-11R-A26U-07	14.1897	9.11835	6.14411	24.722	17.9765	14.3542	7.48794	29.8122	37.1705	8.19296	110.586	57.3811	16.4831	107.314	13.6715	28.5459	205.809	1.31824	249.431	1271.1	69.0118	7.23408	55.005
TCGA-3A-A9I5-01A-11R-A38C-07	12.9121	5.42273	9.64821	34.1523	9.48329	11.1962	5.5906	20.6294	19.0996	5.30049	61.1532	32.6069	35.5933	139.383	11.7395	29.0597	232.508	45.9176	43.3066	101.323	54.2704	6.18785	79.0592
TCGA-HZ-8005-01A-11R-2204-07	13.9224	12.2136	12.5079	52.9856	30.4063	26.2276	8.96537	47.0861	34.1367	7.00009	122.814	69.2743	46.2052	206.469	19.5678	60.8641	306.197	0.661898	19.5397	430.77	67.4601	19.1024	93.3602
TCGA-2J-AAB9-01A-11R-A41B-07	11.3452	6.87204	9.01342	37.9673	12.0815	16.1413	4.69016	29.9744	27.7031	5.77737	56.2047	39.4971	23.7279	97.4287	11.9106	35.9594	215.567	8.72972	143.112	239.756	60.8941	8.36461	77.7895
TCGA-XN-A8T5-01A-12R-A36G-07	16.7954	10.5825	11.6459	57.6224	15.2965	21.8817	10.0303	36.1436	36.6425	12.3113	60.3142	62.0003	40.2391	124.413	15.9101	32.5072	257.581	0.259023	111.16	424.363	73.6224	11.5295	97.8473
TCGA-HZ-8638-01A-11R-2404-07	19.3973	12.5439	9.89931	42.6778	16.9279	28.9937	7.60266	28.8673	41.7025	15.8201	53.2684	53.2088	42.1989	133.881	16.5203	38.2333	326.783	6.73939	16.098	89.9116	74.2796	9.58432	108.448
TCGA-L1-A7W4-01A-12R-A36G-07	22.0173	9.33859	10.0865	36.4037	42.7799	13.2368	7.91385	37.0295	36.2959	8.53345	65.7735	61.6426	30.8074	142.249	26.4175	84.6102	290.27	0.661018	9.80226	353.319	65.1703	11.2403	117.688
TCGA-3A-A9IJ-01A-11R-A39D-07	12.7465	9.9973	9.30957	33.4786	8.48273	7.95953	3.96495	20.4619	19.7846	3.45194	37.9624	28.8548	11.5334	108.685	6.56818	23.4502	148.405	0.673323	72.4746	12.1525	51.95	16.0088	104.417
TCGA-IB-AAUV-01A-11R-A38C-07	16.4967	12.7251	12.4418	51.9205	15.8308	23.7335	8.41654	39.7821	32.5592	11.4264	58.2162	54.2377	43.1558	125.716	19.3562	30.6089	244.298	1.17851	35.5292	294.128	69.1802	17.8153	110.48
TCGA-FB-AAQ3-01A-11R-A41B-07	7.01115	5.07821	2.31272	26.4194	9.23664	7.54029	6.15808	12.2597	20.6323	3.73079	34.9656	38.7718	21.7339	123.161	10.3683	19.8095	161.064	4.70205	60.4228	396.588	47.5375	3.43632	32.3245
TCGA-RL-AAAS-01A-32R-A39D-07	11.1323	9.73032	9.64386	42.2099	12.6424	14.6916	5.10037	32.6276	33.2693	6.46407	52.532	46.8825	20.2303	140.762	10.9245	26.1608	257.316	2.64107	62.2486	171.494	67.847	11.5354	92.1159
TCGA-IB-7890-01A-12R-2204-07	11.6996	14.6123	12.2571	37.1286	34.4034	42.8427	8.09873	41.4946	40.2756	12.6209	109.778	62.041	76.924	160.617	18.7531	34.9481	285.166	0.319259	123.677	1165.48	74.6923	24.5901	101.742
TCGA-XD-AAUI-01A-42R-A41B-07	14.2376	7.68989	9.7754	49.2796	12.7571	17.3102	6.79651	27.9142	29.1749	7.13275	106.782	50.1154	26.0914	128.056	13.981	35.4759	244.014	2.50451	72.744	381.041	56.3627	8.42919	81.555
TCGA-2J-AABK-01A-31R-A41B-07	17.971	7.21917	8.39797	35.2242	11.0464	13.9206	7.20359	20.805	31.5984	7.97347	54.0386	40.5649	22.214	121.536	12.3058	33.0976	227.077	0.381417	49.4085	99.399	60.8371	8.45967	73.2975
TCGA-IB-A5SS-01A-11R-A32O-07	9.30493	10.0457	9.0823	28.8775	26.0226	21.0633	5.76133	50.327	33.4593	7.26613	74.6992	46.444	32.1953	162.56	12.8322	46.3349	227.402	13.668	138.44	1223.51	63.0577	12.8267	92.5297
TCGA-FB-AAPZ-01A-11R-A41B-07	12.3805	9.92123	9.29628	39.9293	11.4828	19.2839	8.01579	25.7487	36.1845	9.01695	83.0702	56.288	28.8796	151.49	17.4156	43.1409	295.459	10.9304	62.5702	596.647	67.1881	11.4628	109.211
TCGA-2J-AABI-01A-12R-A41B-07	18.9464	12.9911	16.1718	37.4998	19.5336	19.9394	6.7676	36.2743	37.2037	7.31435	69.1627	38.7523	22.4742	147.554	10.7698	57.4135	271.167	0.849759	125.61	465.62	88.827	14.0527	84.0558
TCGA-HZ-7920-01A-11R-2204-07	18.4635	18.7893	22.5829	59.1477	22.809	33.5829	9.18453	46.403	46.7336	17.3696	78.1639	78.6161	49.2593	169.38	21.6506	53.2469	327.601	55.7225	44.2546	209.721	100.322	22.8829	163.009
TCGA-FB-AAPU-01A-31R-A41B-07	9.10517	6.97181	9.88319	32.7608	16.7231	13.1237	12.9158	24.0634	31.7007	11.7851	57.6792	30.5353	24.9622	131.461	21.5441	45.732	240.837	0.499473	178.325	240.771	49.7907	7.06608	90.8163
TCGA-HZ-7922-01A-11R-2156-07	13.2917	10.365	10.7261	39.2415	33.2615	41.6676	10.7576	42.9546	39.7669	8.59032	88.6869	67.1061	62.274	151.53	22.4748	41.122	253.285	9.36111	28.4866	898.636	77.8954	17.7142	84.7034
TCGA-IB-A6UF-01A-23R-A33R-07	20.8401	7.9536	8.29482	33.038	21.9456	15.7895	8.49953	36.8098	39.8378	6.98678	90.8773	60.6432	34.7209	201.483	15.6305	36.1001	293.513	10.544	33.76	309.771	87.1964	9.90926	70.6094
TCGA-OE-A75W-01A-12R-A32O-07	11.8553	4.11345	7.89861	25.2158	8.21478	6.85761	6.62397	21.6333	14.1391	2.96121	59.6119	23.6899	9.2628	105.429	7.19166	15.1213	140.334	2.9273	155.221	676.138	49.5548	5.01209	56.1785
TCGA-3A-A9IZ-01A-12R-A41B-07	14.6918	6.94058	7.61735	42.4454	18.4496	12.3616	15.1905	30.4415	40.0052	7.68784	50.2115	51.8405	48.6724	202.896	16.262	59.7171	279.522	33.1775	306.315	313.864	62.2842	7.23359	103.952
TCGA-2J-AABU-01A-11R-A41B-07	16.0717	10.5325	8.43833	32.6649	18.0457	18.3605	8.98395	27.3926	38.2916	8.22769	66.2797	63.236	31.2989	147.07	12.9966	49.5859	312.474	5.15555	40.5334	586.135	65.9505	11.2581	85.0774
TCGA-HZ-7924-01A-11R-2156-07	17.0967	14.2578	13.2965	41.9812	21.0278	34.3776	11.3826	38.8049	45.4626	17.6297	66.0208	66.5129	55.6199	147.569	15.4411	59.3623	315.615	2.32436	67.2133	66.2652	91.2338	11.2794	113.975
TCGA-HZ-7289-01A-11R-2156-07	6.31007	5.94987	5.40255	25.8387	20.5693	10.5366	7.31501	42.7779	26.9225	3.90723	79.3513	62.3661	42.4839	139.394	5.24956	23.6145	166.034	0.13333	1164.15	60.3782	49.1972	4.69007	85.4805
TCGA-HZ-7926-01A-11R-2156-07	14.16	13.2915	13.0136	44.3761	19.2938	30.2335	11.0567	42.9294	44.0569	17.3003	78.2701	63.1912	53.9847	164.262	19.2766	50.0205	317.702	0.978935	66.3376	114.603	89.3181	12.5914	99.1937
TCGA-RB-AA9M-01A-11R-A39D-07	16.2899	12.1576	14.1752	50.3296	19.7691	31.0439	6.94797	44.6993	43.6161	12.7043	84.0799	66.6128	45.0005	178.472	20.146	43.727	355.922	6.68407	36.8788	611.568	88.8794	14.631	105.485
TCGA-3A-A9IO-01A-11R-A38C-07	17.8668	16.7496	13.9427	45.5054	31.2985	15.2437	4.35693	14.927	29.7786	9.18756	81.6893	38.8538	37.2789	113.772	13.2198	30.1974	228.509	0.80595	381.718	13.0359	45.0722	12.3035	140.19
TCGA-2J-AABH-01A-21R-A41B-07	13.0344	6.09685	5.55372	20.881	9.94404	19.9063	4.25982	26.3214	25.4541	6.21555	82.6627	28.7452	17.6437	110.904	8.48697	28.0057	187.992	1.04282	50.7422	163.646	47.6025	7.90209	53.5404
TCGA-IB-7645-01A-22R-2204-07	16.3015	13.5858	12.62	58.9857	20.4052	48.9673	12.171	36.5746	41.179	13.5673	80.8629	71.3901	59.3432	156.557	20.6114	40.8606	322.482	0.964067	63.3218	299.171	82.7123	17.8852	98.497
TCGA-2J-AABA-01A-21R-A41B-07	12.4324	13.0125	17.8422	28.4118	15.8193	24.5449	8.97196	40.8132	37.9877	13.8768	76.7776	48.3038	42.906	107.924	13.0903	40.0769	229.507	3.7176	70.491	819.852	71.8659	12.3604	101.077
TCGA-FB-AAQ0-01A-31R-A41B-07	11.5149	7.01523	5.73694	34.4785	7.49929	13.7363	6.95673	20.1936	32.6355	8.16072	77.8809	49.9359	17.1142	129.025	16.9909	36.6383	262.671	1.75001	38.0592	443.661	58.8141	8.0219	67.9651
TCGA-FB-AAPQ-01A-11R-A41B-07	8.01156	6.19004	6.79204	66.3667	10.5503	14.413	8.05603	15.0016	28.5232	6.90566	64.6055	26.8457	39.9026	134.011	13.6237	26.994	207.546	5.27275	243.313	478.842	45.3727	7.22335	74.8774
TCGA-2L-AAQL-01A-11R-A38C-07	6.749	6.00812	7.59114	32.6613	8.57019	10.2985	5.04247	27.3744	24.214	3.53708	70.8541	39.8238	17.106	114.628	9.00473	21.3806	221.905	15.4732	89.4952	320.768	47.4379	5.41587	64.9382
TCGA-HZ-7923-01A-12R-2156-07	17.5768	14.2043	12.6869	50.2718	17.7491	30.1829	8.55522	32.1149	44.4646	14.1821	58.3676	56.4173	40.1176	124.542	19.1599	35.3339	253.617	1.86821	28.3825	341.112	88.5063	17.4304	104.113
TCGA-H6-A45N-01A-11R-A26U-07	18.3729	10.041	11.0542	35.4552	14.521	24.0969	5.97537	36.3648	33.5426	10.0226	65.2623	49.0706	33.8375	112.494	15.9237	36.7332	226.534	0.486296	45.5053	374.402	69.9515	12.4285	110.443
TCGA-F2-A44H-01A-11R-A26U-07	7.32321	5.04358	6.08592	21.941	8.54411	14.013	3.15807	18.4176	19.2811	6.39051	36.1593	30.5231	19.4313	76.4616	7.91961	25.91	135.923	1.07065	109.954	280.724	43.8283	8.77881	65.8351
TCGA-IB-7644-01A-11R-2156-07	13.378	16.7692	8.62006	35.7339	25.1308	40.261	15.214	46.2434	55.8178	10.0371	87.2233	87.0613	51.4424	195.993	16.526	55.7734	289.564	0.0901723	37.0005	429.969	81.9016	16.546	69.6056
TCGA-3A-A9IB-01A-21R-A39D-07	13.1381	9.23514	7.70447	35.8925	11.3523	14.0289	6.3657	27.8467	30.0004	7.6132	60.2329	43.091	35.0538	153.191	13.1589	36.1098	248.824	62.8945	81.3479	523.121	49.5933	13.2216	89.8192
TCGA-IB-AAUW-01A-12R-A38C-07	16.5763	13.345	13.5512	46.3456	17.3333	27.1365	8.26537	36.538	41.2822	12.6176	63.5493	64.4814	42.1874	139.462	17.8094	40.2467	280.634	5.37005	50.4212	157.048	73.11	13.2381	94.9336
TCGA-HZ-7919-01A-11R-2156-07	13.5853	13.5664	8.4442	36.5867	22.626	32.0061	13.0643	47.1574	49.0308	15.948	84.1159	77.9535	50.7604	207.47	22.1116	48.908	385.316	2.88286	36.2552	1171.83	83.013	18.0733	75.0921
TCGA-IB-AAUM-01A-11R-A37L-07	10.789	4.65694	6.48055	19.7437	8.13753	10.0192	4.21777	14.1799	23.0352	5.42509	27.7068	19.5005	16.6431	55.5751	7.10006	19.01	120.084	0.083328	89.3907	89.4569	39.3646	4.94034	43.4525
TCGA-HZ-A8P1-01A-11R-A37L-07	12.6837	10.498	9.65129	32.8957	14.2361	22.0058	6.15451	16.26	33.3147	13.5516	73.5301	35.5633	35.4956	143.123	12.8828	45.0687	285.326	1.06726	140.508	153.786	72.0956	6.15887	65.3735
TCGA-2J-AABV-01A-12R-A41B-07	2.32482	1.65563	2.15016	9.23029	2.30681	1.68549	2.00562	7.49585	4.98247	0.83389	14.279	11.8435	3.58128	22.046	1.68497	8.89905	45.0644	0.183627	106.118	5.54005	15.3781	1.51323	18.7314
TCGA-F2-6880-01A-11R-2156-07	3.5417	2.34611	3.32377	8.15871	4.75217	5.23781	1.29481	8.46146	9.82578	2.24335	10.8041	10.8986	6.28679	20.3612	2.87975	10.8716	43.8362	0.0232997	179.128	4.41513	18.55	3.67193	25.5837
TCGA-2L-AAQJ-01A-12R-A39D-07	7.03863	7.10289	6.51496	39.2347	16.7271	15.2107	5.77667	21.2668	27.2895	6.00489	63.6794	41.7532	24.5163	117.707	11.801	30.84	216.229	1.88572	93.9937	150.285	47.6944	6.27192	52.7659
TCGA-HZ-8317-01A-11R-2404-07	9.07439	6.10595	6.56675	29.4868	10.0444	18.3466	3.85179	21.2098	23.79	8.48452	37.0758	33.498	25.7169	84.3373	9.90786	26.4939	202.228	5.66493	78.8762	72.4346	46.553	8.72589	55.5827
TCGA-3A-A9I9-01A-11R-A38C-07	9.35769	4.94353	4.09948	19.7071	8.53437	8.51318	3.74045	19.0734	20.195	4.74687	54.5835	24.5834	17.4052	61.0354	10.2171	14.3229	143.667	0.613026	124.385	176.21	35.9238	4.72185	48.5111
TCGA-FB-AAPY-01A-11R-A41B-07	14.1064	5.44453	5.25749	27.1241	8.84194	10.1929	6.54342	20.3485	25.697	5.96494	47.6431	35.9693	14.7959	87.7311	7.10719	21.1696	177.718	0.620563	35.6189	305.674	49.4547	6.85736	67.7993
TCGA-H6-8124-01A-11R-2404-07	23.2169	14.2616	19.723	36.9095	23.7044	34.3626	10.9676	53.3277	47.0093	12.4075	69.9297	84.1761	43.5709	197.773	17.1885	40.352	324.863	14.7326	75.4001	1073.32	93.6596	15.9103	113.563
TCGA-3E-AAAY-01A-11R-A38C-07	15.7567	9.24	9.46509	41.255	13.0788	17.0734	6.80222	24.0323	34.1577	10.7256	65.0973	54.2435	30.5114	114.217	16.4515	25.3111	290.721	7.73336	81.7087	419.028	70.2405	8.57541	78.102
TCGA-HZ-A9TJ-01A-11R-A41I-07	5.8954	7.33139	6.52408	51.9785	12.1695	15.4093	8.38653	31.3241	27.6134	6.51664	75.2624	54.1623	23.7719	113.051	14.4836	42.8372	238.338	6.42193	21.0515	265.642	64.41	12.593	36.791
TCGA-LB-A8F3-01A-11R-A36G-07	8.327	5.72778	10.6696	32.6833	7.08181	8.69898	5.46624	26.9454	15.1545	3.32481	57.324	33.5082	13.174	93.7802	11.5564	26.1395	206.171	246.598	137.828	210.476	58.1927	5.60516	76.3712
TCGA-US-A77E-01A-11R-A32O-07	12.3311	9.47806	7.36743	44.6233	11.2666	14.946	7.15024	31.6363	32.4867	9.75123	85.9735	57.3431	29.2771	101.323	18.969	26.0756	271.018	5.13205	33.6228	592.963	49.3022	9.13139	86.5321
TCGA-YY-A8LH-01A-11R-A36G-07	18.2339	8.84867	6.25415	25.309	14.1313	14.4417	8.04376	26.4725	34.1185	8.07466	81.8308	49.3722	26.5552	160.055	17.7638	41.6922	352.549	39.0168	109.41	177.423	68.9337	7.12155	61.5806
TCGA-IB-7654-01A-11R-2156-07	8.32209	10.5608	10.09	38.9157	19.4494	26.501	5.97177	26.8761	36.3987	10.0103	68.9042	47.1335	44.4524	117.419	15.1466	44.2014	217.019	2.95247	51.9641	527.558	54.7129	12.3781	62.7137
TCGA-FB-A78T-01A-12R-A32O-07	20.3871	8.55933	6.53944	38.3078	13.6469	15.687	10.1813	30.8298	35.6119	9.08881	69.8219	50.5321	20.8419	118.136	11.4184	27.1599	247.732	0.501331	68.3629	115.768	76.2113	6.92456	55.7067
TCGA-2J-AAB8-01A-12R-A41B-07	16.5084	9.68517	7.22827	39.1908	15.7146	26.4618	9.92152	27.5151	35.9716	11.1245	59.61	53.2793	36.5564	153.588	14.845	48.3927	345.151	41.6069	52.3646	918.992	63.7312	18.0037	101.082
TCGA-FB-A4P6-01A-12R-A26U-07	23.6717	12.716	12.4202	45.6945	17.8161	25.5673	8.87094	33.5872	50.4208	14.0162	65.9299	53.0912	42.1449	108.448	18.8497	36.189	261.478	0.47802	53.0188	131.205	83.8643	11.2322	113.164
TCGA-FB-A7DR-01A-21R-A33R-07	12.1296	9.67709	11.0715	32.8443	13.2013	24.7109	6.9328	33.0518	28.959	9.92696	70.6576	50.801	31.1983	112.413	18.6686	32.4615	237.957	36.4945	42.386	310.826	65.0179	13.0247	95.776
TCGA-H8-A6C1-01A-11R-A32O-07	17.6386	6.34503	5.72219	38.7635	11.9234	15.7544	7.96599	19.5883	30.5454	9.52971	55.7382	50.5645	26.9227	103.254	13.9454	35.7368	246.856	6.37888	86.8246	201.662	60.8187	6.23431	50.3055
TCGA-2J-AABE-01A-12R-A41B-07	12.3902	7.80442	6.60627	24.657	13.6553	22.4745	4.46269	39.2532	34.3377	8.27596	60.4696	56.1747	26.7063	126.98	13.692	28.2405	216.245	10.541	52.2297	369.307	68.162	11.6542	83.0836
TCGA-RB-A7B8-01A-12R-A33R-07	10.7049	6.35047	7.03481	27.0559	9.75542	15.0674	4.8759	26.774	22.9636	6.87756	40.9793	31.3798	20.3259	98.9623	9.31034	21.8589	231.236	0.965381	44.4322	625.428	45.0772	8.38896	60.8949
TCGA-2J-AABO-01A-21R-A41B-07	16.111	9.34047	8.24551	34.6787	14.4872	18.8471	7.20776	31.561	33.8282	7.16872	81.5759	51.6106	31.0251	129.552	11.9151	30.7086	249.906	0.130116	89.3578	781.747	62.8205	9.17938	86.1
TCGA-FB-A5VM-01A-11R-A32O-07	6.46649	4.56928	8.97355	42.0374	12.7015	9.27934	7.93352	29.7039	21.3596	2.29134	79.0212	39.8466	11.6373	139.672	7.31691	39.8394	225.512	0.908656	56.899	415.057	54.6464	6.95539	75.4732
TCGA-HZ-8315-01A-11R-2404-07	15.688	12.2928	9.81502	40.5297	20.5883	30.514	5.79713	28.1914	49.5747	13.5917	60.8466	58.058	38.8243	151.218	19.4508	34.0763	316.664	4.42563	25.7128	918.495	80.4696	13.6354	65.226
TCGA-3A-A9IX-01A-11R-A41B-07	13.322	10.1246	11.1585	35.742	17.9526	23.8628	6.47007	32.6418	37.1166	9.07909	48.7025	43.8109	37.6813	112.27	15.0547	31.0855	209.019	11.0937	57.5983	179.302	65.0814	12.1008	78.2207
TCGA-XD-AAUH-01A-42R-A41B-07	16.4657	13.32	15.6622	53.8271	15.6265	20.885	8.25845	37.8544	35.2635	11.8514	70.6183	52.0499	35.871	124.85	14.9428	35.4877	244.196	1.3936	23.1956	204.17	76.7358	13.5853	116.147
TCGA-HZ-A77O-01A-11R-A33R-07	10.6429	6.63303	6.32975	23.819	12.6569	14.8125	5.18629	29.7329	21.8267	3.98376	56.558	32.7822	22.1113	102.559	8.3378	30.4004	206.746	1.5353	125.862	86.54	51.3251	8.84605	56.0528
TCGA-IB-A5SO-01A-11R-A32O-07	16.1269	9.14945	10.0785	36.5442	13.8071	19.6912	9.04493	25.7587	31.6586	8.9873	48.4672	46.8864	26.2443	128.204	15.2074	28.0668	229.031	5.72906	28.7795	798.175	55.8992	13.079	81.6626
TCGA-F2-6879-01A-11R-2156-07	15.4457	11.5335	8.47589	31.154	25.6413	29.9903	12.2567	36.8713	49.0147	11.6471	98.5141	65.9437	59.5605	193.87	18.0275	61.444	344.601	0.719526	76.2228	616.111	81.5733	14.8092	80.4724
TCGA-2J-AAB4-01A-12R-A41B-07	14.7719	7.88077	7.93621	50.8314	13.8515	14.546	7.74563	26.5734	32.4272	9.50518	57.0285	49.9502	22.3362	159.156	26.895	33.0537	282.855	8.61494	98.2535	571.131	53.4466	11.2494	85.3831
TCGA-US-A774-01A-21R-A32O-07	13.2652	9.63842	9.70165	34.6536	15.439	21.5591	7.28391	36.3298	30.8347	10.5221	64.2438	56.4556	31.7666	116.985	13.244	33.8062	201.761	1.04106	43.7528	166.189	65.4469	11.7493	80.595
TCGA-IB-8126-01A-11R-2404-07	6.72688	5.26411	6.15093	20.8461	6.99637	11.6861	3.91166	11.9178	20.0193	5.81588	23.4765	21.5496	18.7399	51.7105	8.00602	16.4914	103.065	0.340383	88.2712	64.6724	34.5002	6.08512	42.7898
TCGA-F2-A44G-01A-11R-A26U-07	15.2924	16.8438	5.98434	66.1308	16.961	18.5902	11.4955	34.8528	39.329	10.4964	76.5827	71.7045	32.2844	126.78	18.1042	43.3195	249.942	68.636	21.9694	443.596	56.0827	9.80504	95.8924
TCGA-IB-AAUO-01A-12R-A38C-07	18.8423	5.71158	4.87806	33.7148	11.3236	10.9922	7.31327	20.8478	26.6786	7.25269	67.52	38.105	21.6854	145.56	14.9056	24.0575	290.68	5.30878	12.8239	212.851	55.362	5.93259	57.3417
TCGA-2J-AAB6-01A-11R-A41B-07	13.5637	6.45692	7.7463	38.7772	11.8016	19.4585	6.02986	35.6109	25.4069	6.06012	92.6797	50.0283	20.29	152.465	32.1899	30.4657	294.832	0.481225	86.4215	265.213	61.6546	9.79092	105.829
TCGA-2J-AABF-01A-31R-A41B-07	18.1877	10.896	9.38915	49.3359	17.819	32.4391	8.964	37.3186	38.5818	10.0434	71.2094	52.7425	39.1039	142.345	19.6663	38.575	316.28	1.85929	88.6719	290.151	80.8719	12.9194	87.0759
TCGA-HZ-8002-01A-11R-2204-07	20.5302	15.7725	17.9975	55.0612	26.6167	47.9574	9.53978	46.0117	59.1518	15.6063	78.6665	72.2817	59.4696	179.964	21.254	55.9151	356.365	0.999627	32.3965	272.663	94.4978	21.4192	117.723
TCGA-FB-AAQ6-01A-11R-A41B-07	16.5771	8.31314	5.5552	17.8258	11.9469	19.8405	7.04228	21.6816	32.5167	5.9928	80.4638	45.5864	24.411	146.523	9.83605	47.9588	227.668	73.5053	39.7632	427.031	75.2677	8.01783	50.3106
TCGA-IB-7891-01A-11R-2204-07	8.03393	10.7472	9.69315	37.4734	16.8077	25.1427	7.61612	31.5722	31.2423	9.25878	61.1751	56.4886	44.3951	133.198	16.0027	39.2119	223.741	5.06468	71.6248	411.825	58.6639	13.6842	70.3914
TCGA-YB-A89D-01A-12R-A36G-07	13.7716	8.65606	10.1553	36.9798	12.8534	22.0964	5.05188	25.3817	35.1465	8.48649	63.3119	40.495	32.003	141.869	16.3716	33.445	289.042	18.5404	164.306	749.748	54.6956	15.3591	97.7849
TCGA-IB-A5SQ-01A-11R-A32O-07	10.2903	10.7276	13.275	39.0567	19.0937	16.4628	7.71819	39.8503	30.6852	8.92075	68.6013	51.2275	41.164	117.587	15.0378	42.7752	225.759	86.5916	85.848	452.664	61.3137	14.2629	120.139
TCGA-2J-AABP-01A-11R-A41B-07	24.0207	6.44126	17.2128	52.0436	21.6152	12.4168	6.75343	55.2439	23.8109	6.81798	101.307	70.8302	25.0018	146.018	14.3788	23.7363	386.539	0.974867	284.118	571.5	73.2397	11.3991	177.96
TCGA-US-A77G-01A-11R-A32O-07	13.0348	8.21361	5.70855	24.5838	14.2049	20.2938	12.3069	39.1758	41.3491	9.49701	72.8524	60.6407	31.9551	98.7438	16.3259	35.064	274.606	1.66132	132.361	92.2626	71.6877	6.7014	55.1365
TCGA-IB-A7LX-01A-12R-A36G-07	22.5383	9.07189	10.788	30.3728	19.7856	28.7045	8.42774	30.9516	46.8554	7.97014	86.9709	44.2379	36.7803	160.094	35.486	44.7923	376.565	7.77985	23.8646	609.938	123.421	12.6958	90.0193
TCGA-US-A77J-01A-11R-A32O-07	15.1704	8.26776	10.3502	52.4808	11.9665	13.1812	9.38523	38.6442	26.7554	6.65724	53.0637	51.1488	16.2799	125.573	9.87011	25.7236	222.378	60.5129	39.9806	231.293	72.5536	9.14029	109.82
TCGA-PZ-A5RE-01A-11R-A32O-07	9.63201	9.02953	5.42157	29.6898	10.6096	12.6799	7.77884	30.8791	27.1643	5.85947	50.7369	45.0034	16.8326	150.067	10.066	24.5881	266.696	18.0442	17.0665	1036.74	49.1228	8.94888	71.1699
TCGA-HV-A7OL-01A-11R-A33R-07	9.65792	5.18105	5.05256	19.6992	6.94147	5.4676	8.91027	23.1182	17.4207	3.81023	55.2224	43.4074	12.8769	130.532	7.59528	22.3812	210.795	0.604152	136.13	143.992	44.0643	4.37989	51.4254
TCGA-IB-7897-01A-21R-2204-07	19.8055	20.7393	22.027	60.3752	29.0133	51.665	13.1949	40.7362	60.7955	20.86	79.6155	79.0461	63.7476	162.566	30.012	52.8743	349.651	2.50834	23.966	199.447	116.31	26.6176	115
TCGA-3A-A9IV-01A-11R-A41B-07	19.041	23.5524	28.0392	23.3515	11.1462	27.7244	3.91638	26.1901	37.3436	8.42852	99.2565	25.1356	24.6879	102.44	18.3819	40.2712	198.548	1.67904	156.095	616.559	59.0303	19.3701	323.368
TCGA-3A-A9I7-01A-21R-A38C-07	13.5861	8.65547	9.3531	32.0047	13.2824	17.5575	6.97486	31.0774	29.4831	8.47214	57.9318	45.7144	35.3811	101.38	15.3055	31.8947	236.9	20.4746	54.5127	288.872	58.3101	8.9583	84.4085
TCGA-FB-AAPP-01A-12R-A41B-07	19.1468	10.0005	11.8291	34.6732	13.3733	16.1188	5.56276	46.0019	36.1482	8.8325	103.633	58.7526	35.3833	101.468	12.5527	41.385	351.776	0.0563288	4.21902	17.3756	75.6194	6.95244	87.1278
TCGA-F2-A7TX-01A-33R-A38C-07	11.1774	10.0656	8.99437	39.9407	26.8738	17.573	9.33721	30.0185	33.6681	8.29791	57.0624	58.8248	44.7908	190.82	19.4987	46.6021	333.019	4.89695	64.2908	542.468	85.5839	8.77708	61.6781
TCGA-XD-AAUL-01A-21R-A39D-07	11.4639	9.29719	7.3656	39.526	14.6863	20.3514	7.16263	35.8438	33.6951	5.78034	64.0783	57.9963	32.9793	107.139	15.4403	26.8256	258.181	15.4159	67.8852	552.198	47.7067	11.4436	77.175

## Sheet: S2
Table-S2: Identification of 173 m6A-related lncRNAs
m6A	lncRNA	cor	pvalue	Regulation
WTAP	AC009119.1	0.491707	3.17493e-12	postive
WTAP	LINC02285	0.49854	1.42361e-12	postive
ALKBH5	AL356215.1	0.597216	1.38198e-18	postive
WTAP	AC002091.1	0.518892	1.17167e-13	postive
ALKBH5	C1QTNF1-AS1	0.486007	6.11517e-12	postive
ALKBH5	AC002480.1	0.552139	1.36018e-15	postive
FTO	AC008840.1	0.451549	2.51269e-10	postive
WTAP	AC245128.3	0.540539	6.80913e-15	postive
WTAP	PCAT19	0.546703	2.91584e-15	postive
WTAP	AL031985.3	0.488858	4.41268e-12	postive
VIRMA	AL031985.3	0.413775	9.41475e-09	postive
ZC3H13	AL031985.3	0.423075	4.01929e-09	postive
RBM15B	AL031985.3	0.496325	1.84987e-12	postive
YTHDF2	AL031985.3	0.502012	9.40626e-13	postive
YTHDF3	AL031985.3	0.432441	1.66077e-09	postive
FTO	AL031985.3	0.44651	4.18199e-10	postive
METTL3	AC010809.2	0.487652	5.06741e-12	postive
METTL3	AC067945.3	0.470637	3.37651e-11	postive
WTAP	AC067945.3	0.427547	2.64447e-09	postive
YTHDC2	AC067945.3	0.476669	1.74439e-11	postive
RBMX	AC067945.3	0.415316	8.19136e-09	postive
METTL14	TRPC7-AS1	0.520448	9.61332e-14	postive
METTL16	TRPC7-AS1	0.513215	2.3913e-13	postive
ALKBH5	TRPC7-AS1	0.581828	1.63823e-17	postive
METTL3	Z97832.2	0.514728	1.97984e-13	postive
METTL16	Z97832.2	0.427474	2.66264e-09	postive
METTL3	AC090948.3	0.470713	3.34896e-11	postive
METTL3	LINC01410	0.526952	4.1588e-14	postive
METTL16	LINC01410	0.561114	3.74593e-16	postive
ALKBH5	LINC01410	0.491746	3.16027e-12	postive
METTL3	LRRC8C-DT	0.414968	8.45362e-09	postive
WTAP	LRRC8C-DT	0.437203	1.04875e-09	postive
WTAP	AC009831.1	0.48935	4.16931e-12	postive
RBM15B	AC009831.1	0.426938	2.80076e-09	postive
FTO	AC009831.1	0.451877	2.42986e-10	postive
WTAP	AC002091.2	0.461146	9.30256e-11	postive
WTAP	AL121985.1	0.413734	9.45e-09	postive
ALKBH5	LINC02313	0.405503	1.96486e-08	postive
METTL3	AC092802.2	0.40206	2.65308e-08	postive
ZC3H13	TGFB3-AS1	0.461879	8.61177e-11	postive
YTHDC2	TGFB3-AS1	0.436978	1.07192e-09	postive
METTL3	AC129510.1	0.487005	5.45733e-12	postive
METTL3	AC135983.2	0.59191	3.29051e-18	postive
RBM15	AC135983.2	0.406816	1.75055e-08	postive
YTHDC1	AC135983.2	0.553372	1.14209e-15	postive
YTHDC2	AC135983.2	0.628784	5.59197e-21	postive
HNRNPA2B1	AC135983.2	0.461627	8.84328e-11	postive
RBMX	AC135983.2	0.472809	2.666e-11	postive
METTL3	LINC00847	0.547838	2.4895e-15	postive
METTL14	LINC00847	0.574854	4.81626e-17	postive
METTL16	LINC00847	0.616618	5.0319e-20	postive
YTHDC1	LINC00847	0.439372	8.48553e-10	postive
RBMX	LINC00847	0.432525	1.6475e-09	postive
FTO	LINC00847	0.413078	1.00247e-08	postive
ALKBH5	LINC00847	0.624855	1.14888e-20	postive
WTAP	AC145098.1	0.490386	3.6996e-12	postive
YTHDC2	AC145098.1	0.473024	2.60403e-11	postive
RBMX	AC145098.1	0.432317	1.6807e-09	postive
METTL14	AP000894.4	0.437995	9.70794e-10	postive
METTL16	AP000894.4	0.443819	5.47103e-10	postive
ALKBH5	AP000894.4	0.506778	5.28497e-13	postive
METTL14	ST3GAL5-AS1	0.485318	6.6146e-12	postive
METTL16	ST3GAL5-AS1	0.554659	9.507e-16	postive
YTHDC2	ST3GAL5-AS1	0.440379	7.68716e-10	postive
FTO	ST3GAL5-AS1	0.4051	2.03547e-08	postive
METTL3	AC021188.1	0.400005	3.16889e-08	postive
WTAP	AC021188.1	0.445226	4.75547e-10	postive
YTHDC2	AC021188.1	0.40583	1.90926e-08	postive
WTAP	LINC01480	0.423102	4.00907e-09	postive
METTL3	MIR155HG	0.409246	1.4119e-08	postive
WTAP	MIR155HG	0.430453	2.00802e-09	postive
ALKBH5	MEG9	0.574645	4.97259e-17	postive
METTL3	AC253576.2	0.410265	1.28962e-08	postive
METTL3	AL606534.1	0.44609	4.3617e-10	postive
YTHDC1	AL606534.1	0.432497	1.65204e-09	postive
YTHDC2	AL606534.1	0.454418	1.87291e-10	postive
FMR1	AL606534.1	0.427963	2.54262e-09	postive
RBMX	AL606534.1	0.409876	1.33502e-08	postive
METTL3	AC079921.2	0.493074	2.70803e-12	postive
WTAP	AC079921.2	0.415807	7.83431e-09	postive
RBMX	AC079921.2	0.432211	1.69786e-09	postive
ALKBH5	AC092171.3	0.419451	5.61766e-09	postive
ALKBH5	AC078864.1	0.572276	7.12893e-17	postive
METTL3	AC087501.4	0.508646	4.20541e-13	postive
METTL14	AC087501.4	0.463833	7.00416e-11	postive
METTL16	AC087501.4	0.559182	4.9609e-16	postive
ALKBH5	AC087501.4	0.561659	3.4592e-16	postive
ZC3H13	AC022150.3	0.462474	8.08806e-11	postive
FTO	AC022150.3	0.483981	7.69807e-12	postive
METTL16	AC100810.1	0.476541	1.76936e-11	postive
ALKBH5	AC100810.1	0.481541	1.01355e-11	postive
METTL16	AC037198.2	0.435396	1.2497e-09	postive
ZC3H13	AC037198.2	0.414473	8.84065e-09	postive
YTHDC2	AC037198.2	0.403357	2.37026e-08	postive
FTO	AC037198.2	0.411241	1.18204e-08	postive
ALKBH5	AC037198.2	0.499232	1.3112e-12	postive
WTAP	AC022706.1	0.45213	2.3679e-10	postive
METTL3	AC100778.3	0.478383	1.44256e-11	postive
METTL3	AC090114.2	0.476698	1.73877e-11	postive
METTL14	AC090114.2	0.439323	8.52607e-10	postive
METTL16	AC090114.2	0.493138	2.68778e-12	postive
RBM15B	AC090114.2	0.451856	2.43526e-10	postive
YTHDC1	AC090114.2	0.417418	6.76608e-09	postive
FTO	AC090114.2	0.403796	2.28115e-08	postive
ALKBH5	AC090114.2	0.448468	3.4343e-10	postive
YTHDC2	AL445471.1	0.446215	4.30753e-10	postive
RBMX	AL445471.1	0.413159	9.95207e-09	postive
METTL3	AC138028.4	0.438007	9.69733e-10	postive
HNRNPA2B1	AC138028.4	0.416918	7.08149e-09	postive
METTL16	AC093278.2	0.453375	2.0847e-10	postive
WTAP	AC093278.2	0.522646	7.25702e-14	postive
ZC3H13	AC093278.2	0.431858	1.75615e-09	postive
YTHDC2	AC093278.2	0.516803	1.52583e-13	postive
RBMX	AC093278.2	0.425985	3.0631e-09	postive
FTO	AC093278.2	0.406881	1.74052e-08	postive
ALKBH5	AL359233.1	0.562416	3.09688e-16	postive
WTAP	LINC01684	0.549858	1.87629e-15	postive
ZC3H13	LINC01684	0.485078	6.7973e-12	postive
RBM15	LINC01684	0.434692	1.33761e-09	postive
YTHDC2	LINC01684	0.522231	7.65434e-14	postive
RBMX	LINC01684	0.496755	1.75852e-12	postive
FTO	LINC01684	0.415613	7.97373e-09	postive
METTL3	AL158163.2	0.495062	2.14596e-12	postive
METTL14	AL158163.2	0.475877	1.90382e-11	postive
METTL16	AL158163.2	0.573362	6.04601e-17	postive
ALKBH5	AL158163.2	0.594985	1.99407e-18	postive
METTL3	AC012020.1	0.523024	6.91336e-14	postive
YTHDC2	AC012020.1	0.405173	2.02252e-08	postive
RBMX	AC012020.1	0.408554	1.50139e-08	postive
METTL3	AC009690.2	0.536816	1.1271e-14	postive
WTAP	AC009690.2	0.401192	2.86026e-08	postive
METTL3	AC005332.2	0.566536	1.68642e-16	postive
YTHDC1	AC005332.2	0.450541	2.78394e-10	postive
YTHDC2	AC005332.2	0.532646	1.96744e-14	postive
RBMX	AC005332.2	0.501126	1.04599e-12	postive
ALKBH5	MEG3	0.424421	3.54583e-09	postive
WTAP	WT1-AS	0.437043	1.06517e-09	postive
FTO	WT1-AS	0.458158	1.27171e-10	postive
METTL14	AC005089.1	0.457251	1.39755e-10	postive
METTL16	AC005089.1	0.57955	2.33653e-17	postive
METTL14	ZBED3-AS1	0.497012	1.70585e-12	postive
METTL16	ZBED3-AS1	0.672148	9.46199e-25	postive
ALKBH5	ZBED3-AS1	0.422876	4.09433e-09	postive
WTAP	LINC02084	0.492015	3.06306e-12	postive
ALKBH5	LIF-AS1	0.448175	3.53712e-10	postive
WTAP	SATB1-AS1	0.500168	1.17288e-12	postive
YTHDC2	SATB1-AS1	0.432576	1.63947e-09	postive
METTL16	LINC02251	0.418207	6.29567e-09	postive
METTL3	AC022098.1	0.619887	2.81448e-20	postive
METTL16	AC022098.1	0.411525	1.1524e-08	postive
YTHDC2	AC022098.1	0.438095	9.61389e-10	postive
ALKBH5	AC002480.2	0.551288	1.53406e-15	postive
METTL14	FGF14-AS2	0.46757	4.70113e-11	postive
METTL16	FGF14-AS2	0.610303	1.51643e-19	postive
ALKBH5	FGF14-AS2	0.665546	3.89864e-24	postive
METTL3	AC243960.1	0.423312	3.93152e-09	postive
METTL3	AL122010.1	0.503652	7.7208e-13	postive
METTL14	AL122010.1	0.47683	1.71359e-11	postive
METTL16	AL122010.1	0.454766	1.80707e-10	postive
YTHDC1	AL122010.1	0.443441	5.68022e-10	postive
YTHDC2	AL122010.1	0.410024	1.31755e-08	postive
ALKBH5	AL122010.1	0.484869	6.96037e-12	postive
YTHDC2	Z82188.2	0.425762	3.12766e-09	postive
METTL3	LINC01160	0.426574	2.89826e-09	postive
WTAP	ADPGK-AS1	0.467049	4.97139e-11	postive
YTHDC2	ADPGK-AS1	0.439203	8.62743e-10	postive
IGFBP3	AC130371.2	0.400721	2.97915e-08	postive
WTAP	AC104653.2	0.464862	6.27895e-11	postive
VIRMA	AC078923.1	0.421483	4.6584e-09	postive
METTL3	AC104653.1	0.418531	6.11204e-09	postive
WTAP	AC104653.1	0.412107	1.09381e-08	postive
METTL14	LINC02256	0.511293	3.03552e-13	postive
METTL16	LINC02256	0.483431	8.19196e-12	postive
YTHDC1	LINC02256	0.405164	2.02411e-08	postive
YTHDC2	LINC02256	0.480762	1.1062e-11	postive
FTO	LINC02256	0.44898	3.26128e-10	postive
METTL3	AP001636.3	0.427574	2.63787e-09	postive
YTHDC2	AP001636.3	0.437918	9.78106e-10	postive
WTAP	Z97192.3	0.425565	3.18602e-09	postive
WTAP	AL139260.1	0.47861	1.40651e-11	postive
FTO	AL139260.1	0.408655	1.48798e-08	postive
METTL3	AC018682.1	0.452735	2.22606e-10	postive
WTAP	AC018682.1	0.519987	1.01957e-13	postive
YTHDC2	AC018682.1	0.498353	1.45547e-12	postive
FMR1	AC018682.1	0.510683	3.27319e-13	postive
HNRNPA2B1	AC018682.1	0.409823	1.3413e-08	postive
RBMX	AC018682.1	0.403091	2.4258e-08	postive
METTL16	NEXN-AS1	0.417631	6.63603e-09	postive
ALKBH5	NEXN-AS1	0.582858	1.39396e-17	postive
METTL3	AC012645.3	0.448456	3.43848e-10	postive
WTAP	AC012645.3	0.402298	2.59891e-08	postive
METTL16	TMEM254-AS1	0.409102	1.43012e-08	postive
METTL3	GHRLOS	0.551627	1.4624e-15	postive
METTL3	AC008750.1	0.42456	3.50009e-09	postive
WTAP	AC008750.1	0.430888	1.92652e-09	postive
METTL16	LINC01284	0.450023	2.93431e-10	postive
ALKBH5	LINC01284	0.630343	4.19017e-21	postive
METTL3	AC096733.2	0.443032	5.91539e-10	postive
METTL14	AC096733.2	0.631792	3.19986e-21	postive
METTL16	AC096733.2	0.60209	6.14119e-19	postive
ALKBH5	AC096733.2	0.463467	7.28175e-11	postive
METTL16	AC005920.3	0.410701	1.24038e-08	postive
ALKBH5	AC005920.3	0.540456	6.88616e-15	postive
METTL16	AC245140.1	0.40903	1.43927e-08	postive
IGFBP1	MIR3142HG	0.426905	2.80939e-09	postive
YTHDC2	AC018410.1	0.403413	2.35867e-08	postive
METTL14	ITGA9-AS1	0.415488	8.06437e-09	postive
FTO	ITGA9-AS1	0.417537	6.69293e-09	postive
METTL3	AC138028.2	0.462856	7.76799e-11	postive
RBMX	AC138028.2	0.404117	2.21812e-08	postive
METTL3	AC011944.1	0.402934	2.45913e-08	postive
METTL3	AF111169.3	0.432871	1.59374e-09	postive
METTL16	AF111169.3	0.459544	1.10042e-10	postive
ALKBH5	AF111169.3	0.458812	1.18794e-10	postive
METTL14	LINC01091	0.565203	2.05461e-16	postive
METTL16	LINC01091	0.503572	7.79648e-13	postive
ALKBH5	LINC01091	0.627714	6.81035e-21	postive
METTL3	HEIH	0.461026	9.42121e-11	postive
METTL14	HEIH	0.592067	3.20783e-18	postive
METTL16	HEIH	0.659289	1.44368e-23	postive
ALKBH5	HEIH	0.675571	4.47632e-25	postive
METTL14	AC012213.4	0.495257	2.09741e-12	postive
METTL16	AC012213.4	0.453581	2.04112e-10	postive
ALKBH5	AC012213.4	0.454663	1.82627e-10	postive
WTAP	PIK3CD-AS1	0.404539	2.13787e-08	postive
METTL3	AC009019.1	0.424264	3.5982e-09	postive
WTAP	AC006033.2	0.461336	9.11845e-11	postive
ZC3H13	AC006033.2	0.518256	1.27e-13	postive
YTHDC2	AC006033.2	0.409852	1.33793e-08	postive
YTHDF3	AC006033.2	0.489879	3.92299e-12	postive
FTO	AC006033.2	0.504194	7.23178e-13	postive
WTAP	PCED1B-AS1	0.461694	8.78107e-11	postive
METTL3	AC005332.4	0.467505	4.73409e-11	postive
METTL16	AC005332.4	0.402983	2.44866e-08	postive
WTAP	AC005332.4	0.570106	9.89123e-17	postive
YTHDC2	AC005332.4	0.415229	8.25559e-09	postive
YTHDC2	COL4A2-AS1	0.40443	2.1583e-08	postive
ALKBH5	LINC01954	0.494944	2.17599e-12	postive
ALKBH5	LINC00589	0.657273	2.18679e-23	postive
WTAP	CARD8-AS1	0.61905	3.26817e-20	postive
ZC3H13	CARD8-AS1	0.458915	1.17517e-10	postive
RBM15	CARD8-AS1	0.444694	5.01482e-10	postive
YTHDC2	CARD8-AS1	0.568087	1.33848e-16	postive
FMR1	CARD8-AS1	0.406907	1.7366e-08	postive
RBMX	CARD8-AS1	0.525915	4.75896e-14	postive
FTO	CARD8-AS1	0.405765	1.92005e-08	postive
METTL3	AL354809.1	0.440776	7.39263e-10	postive
METTL16	AL354809.1	0.483337	8.27983e-12	postive
ALKBH5	AL354809.1	0.485809	6.25486e-12	postive
METTL3	AC007728.2	0.449916	2.96621e-10	postive
WTAP	AC007728.2	0.44068	7.46283e-10	postive
RBM15	AC007728.2	0.400374	3.06969e-08	postive
YTHDC2	AC007728.2	0.440955	7.26315e-10	postive
RBMX	AC007728.2	0.454924	1.77795e-10	postive
METTL3	AC015795.1	0.513043	2.44293e-13	postive
METTL16	AC015795.1	0.45208	2.38007e-10	postive
METTL3	AL645941.1	0.437288	1.04005e-09	postive
YTHDC1	AL645941.1	0.465939	5.59828e-11	postive
YTHDC2	AL645941.1	0.430878	1.92845e-09	postive
WTAP	LINC01914	0.437367	1.03211e-09	postive
METTL3	AC005332.6	0.423871	3.73226e-09	postive
METTL14	AC005332.6	0.623924	1.36052e-20	postive
METTL16	AC005332.6	0.57898	2.5526e-17	postive
WTAP	AC005332.6	0.572536	6.8532e-17	postive
VIRMA	AC005332.6	0.424709	3.45177e-09	postive
ZC3H13	AC005332.6	0.628268	6.14996e-21	postive
RBM15B	AC005332.6	0.523532	6.47552e-14	postive
YTHDC1	AC005332.6	0.587475	6.71304e-18	postive
YTHDC2	AC005332.6	0.566988	1.57677e-16	postive
YTHDF2	AC005332.6	0.443183	5.8278e-10	postive
YTHDF3	AC005332.6	0.538827	8.59092e-15	postive
FMR1	AC005332.6	0.463391	7.34015e-11	postive
HNRNPA2B1	AC005332.6	0.426976	2.79063e-09	postive
RBMX	AC005332.6	0.503389	7.97052e-13	postive
FTO	AC005332.6	0.661507	9.1103e-24	postive
ALKBH5	AC005332.6	0.520419	9.64944e-14	postive
WTAP	AL133371.2	0.450996	2.65806e-10	postive
METTL16	AL135925.1	0.427704	2.60571e-09	postive
ALKBH5	AL135925.1	0.442014	6.54287e-10	postive
YTHDC2	AOAH-IT1	0.468825	4.10732e-11	postive
METTL3	AC127502.2	0.410834	1.22582e-08	postive
WTAP	AC134043.2	0.542741	5.03945e-15	postive
METTL14	AC005062.1	0.460436	1.00228e-10	postive
METTL16	AC005062.1	0.493165	2.67927e-12	postive
ALKBH5	AC005062.1	0.643982	3.12434e-22	postive
METTL3	AC007546.1	0.405554	1.95605e-08	postive
WTAP	LINC02391	0.477122	1.65912e-11	postive
YTHDC2	LINC02391	0.415207	8.27274e-09	postive
METTL3	AC116158.1	0.511414	2.99028e-13	postive
METTL16	AC116158.1	0.416421	7.40968e-09	postive
YTHDC1	AC116158.1	0.538065	9.52455e-15	postive
YTHDC2	AC116158.1	0.553913	1.0574e-15	postive
RBMX	AC116158.1	0.420444	5.1272e-09	postive
METTL3	AL390208.1	0.509354	3.85546e-13	postive
METTL16	AL390208.1	0.530548	2.59657e-14	postive
ALKBH5	AL390208.1	0.515277	1.8483e-13	postive
METTL3	PDCD4-AS1	0.454334	1.88926e-10	postive
METTL16	PDCD4-AS1	0.402398	2.57633e-08	postive
WTAP	PDCD4-AS1	0.495381	2.06731e-12	postive
METTL3	PAN3-AS1	0.488841	4.42117e-12	postive
METTL16	PAN3-AS1	0.432086	1.71834e-09	postive
METTL3	AC090241.3	0.444133	5.30279e-10	postive
METTL14	AC090241.3	0.442217	6.4128e-10	postive
METTL16	AC090241.3	0.573712	5.73261e-17	postive
ALKBH5	AC090241.3	0.723195	4.22493e-30	postive
WTAP	LINC01150	0.415881	7.78193e-09	postive
ZC3H13	LINC01150	0.419128	5.78656e-09	postive
FTO	LINC01150	0.437519	1.01699e-09	postive
METTL3	AC023510.1	0.409026	1.43976e-08	postive
METTL14	AP000802.1	0.554263	1.00603e-15	postive
METTL16	AP000802.1	0.432405	1.66659e-09	postive
ALKBH5	AP000802.1	0.474849	2.13213e-11	postive
WTAP	AC090559.1	0.480235	1.17332e-11	postive
ZC3H13	AC090559.1	0.61087	1.37483e-19	postive
YTHDC1	AC090559.1	0.401425	2.8033e-08	postive
YTHDC2	AC090559.1	0.504369	7.08047e-13	postive
YTHDF3	AC090559.1	0.51673	1.53988e-13	postive
FMR1	AC090559.1	0.456424	1.52263e-10	postive
RBMX	AC090559.1	0.417628	6.63784e-09	postive
FTO	AC090559.1	0.551009	1.59564e-15	postive
WTAP	AL117336.2	0.50457	6.91026e-13	postive
METTL3	DBH-AS1	0.432486	1.65375e-09	postive
METTL3	C9orf139	0.470837	3.3043e-11	postive
WTAP	AL606834.2	0.542659	5.09611e-15	postive
YTHDC2	AL606834.2	0.43457	1.35346e-09	postive
RBMX	AL606834.2	0.459478	1.10804e-10	postive
FTO	AL606834.2	0.408076	1.56622e-08	postive
WTAP	LINC01857	0.40939	1.39405e-08	postive
IGFBP3	DIRC3	0.434808	1.32274e-09	postive
METTL3	LINC00852	0.470081	3.58619e-11	postive
METTL3	AC084876.1	0.404547	2.13644e-08	postive
FTO	LINC02126	0.419799	5.44063e-09	postive
METTL3	AC027097.1	0.500654	1.10677e-12	postive
WTAP	AC027097.1	0.523714	6.32592e-14	postive
YTHDC2	AC027097.1	0.494117	2.39731e-12	postive
RBMX	AC027097.1	0.500803	1.08714e-12	postive
METTL14	FLG-AS1	0.591709	3.39904e-18	postive
METTL16	FLG-AS1	0.658077	1.85379e-23	postive
ALKBH5	FLG-AS1	0.516263	1.63296e-13	postive
METTL3	AC027097.2	0.465717	5.7323e-11	postive
WTAP	AC027097.2	0.538486	8.99717e-15	postive
YTHDC2	AC027097.2	0.434471	1.36643e-09	postive
RBMX	AC027097.2	0.421582	4.61578e-09	postive
METTL16	LINC02044	0.42816	2.49586e-09	postive
WTAP	Z97192.2	0.433869	1.44806e-09	postive
WTAP	ZEB2-AS1	0.510674	3.2766e-13	postive
WTAP	AL391069.3	0.480491	1.14021e-11	postive
METTL3	ZNF582-AS1	0.401655	2.74782e-08	postive
METTL14	ZNF582-AS1	0.455646	1.65027e-10	postive
METTL16	ZNF582-AS1	0.577898	3.01732e-17	postive
ALKBH5	ZNF582-AS1	0.535871	1.27961e-14	postive
METTL16	AC005498.2	0.548038	2.42091e-15	postive
ALKBH5	AC005498.2	0.498448	1.43918e-12	postive
METTL3	GUSBP11	0.423589	3.8315e-09	postive
METTL3	AC020612.3	0.447086	3.9472e-10	postive
YTHDC2	AC010175.1	0.410055	1.31396e-08	postive
METTL3	SUGT1P4-STRA6LP	0.578066	2.94024e-17	postive
METTL14	SUGT1P4-STRA6LP	0.47806	1.4952e-11	postive
METTL16	SUGT1P4-STRA6LP	0.591942	3.27356e-18	postive
YTHDC1	SUGT1P4-STRA6LP	0.405411	1.98065e-08	postive
ALKBH5	SUGT1P4-STRA6LP	0.658541	1.68499e-23	postive
METTL16	ZNF236-DT	0.535109	1.41714e-14	postive
ALKBH5	ZNF236-DT	0.622346	1.81008e-20	postive
ALKBH5	AL355601.1	0.598341	1.14734e-18	postive
METTL14	AC005281.1	0.500136	1.17736e-12	postive
METTL16	AC005281.1	0.445134	4.7992e-10	postive
ALKBH5	AC005281.1	0.589702	4.69862e-18	postive
METTL3	TRIM52-AS1	0.464022	6.86547e-11	postive
METTL14	TRIM52-AS1	0.566792	1.62327e-16	postive
METTL16	TRIM52-AS1	0.662908	6.7977e-24	postive
ALKBH5	TRIM52-AS1	0.624824	1.15544e-20	postive
METTL14	AP003559.1	0.46438	6.6092e-11	postive
METTL16	AP003559.1	0.751214	1.40427e-33	postive
ALKBH5	AP003559.1	0.623102	1.57899e-20	postive
WTAP	DNM3OS	0.425762	3.12774e-09	postive
FTO	DNM3OS	0.429964	2.10372e-09	postive
METTL3	AC009812.1	0.440916	7.29121e-10	postive
METTL14	AC009812.1	0.591136	3.72958e-18	postive
METTL16	AC009812.1	0.593989	2.34688e-18	postive
FTO	AC009812.1	0.408759	1.47428e-08	postive
ALKBH5	AC009812.1	0.533857	1.67495e-14	postive
WTAP	AC083862.2	0.420318	5.18684e-09	postive
WTAP	AC073611.1	0.487152	5.36592e-12	postive
WTAP	TRG-AS1	0.503831	7.55615e-13	postive
YTHDC2	TRG-AS1	0.516401	1.60505e-13	postive
RBMX	TRG-AS1	0.465412	5.92182e-11	postive
WTAP	SNHG26	0.404431	2.15818e-08	postive
METTL3	AC009087.1	0.464008	6.87565e-11	postive
METTL3	AL023653.1	0.421724	4.55573e-09	postive
WTAP	AL023653.1	0.413151	9.95922e-09	postive
ALKBH5	MIAT	0.488056	4.83811e-12	postive
WTAP	AC087672.2	0.437218	1.0472e-09	postive
ALKBH5	ZNF710-AS1	0.471763	2.9878e-11	postive
METTL3	AC079385.3	0.413022	1.00754e-08	postive
METTL16	AC079385.3	0.574054	5.44162e-17	postive
ALKBH5	AC079385.3	0.682566	9.39008e-26	postive
METTL14	AC021242.3	0.531456	2.30331e-14	postive
METTL16	AC021242.3	0.482624	8.97282e-12	postive
ALKBH5	AC021242.3	0.456926	1.44552e-10	postive
METTL3	TRAF3IP2-AS1	0.478849	1.3696e-11	postive
METTL14	TRAF3IP2-AS1	0.634184	2.04356e-21	postive
METTL16	TRAF3IP2-AS1	0.658104	1.84355e-23	postive
WTAP	TRAF3IP2-AS1	0.475054	2.08449e-11	postive
YTHDC1	TRAF3IP2-AS1	0.423965	3.6996e-09	postive
YTHDC2	TRAF3IP2-AS1	0.45022	2.87631e-10	postive
FTO	TRAF3IP2-AS1	0.543859	4.32139e-15	postive
ALKBH5	TRAF3IP2-AS1	0.579992	2.18163e-17	postive
METTL3	STARD4-AS1	0.457971	1.29679e-10	postive
ZC3H13	STARD4-AS1	0.586999	7.24198e-18	postive
RBM15B	STARD4-AS1	0.403417	2.35785e-08	postive
YTHDC1	STARD4-AS1	0.553543	1.11461e-15	postive
YTHDC2	STARD4-AS1	0.563157	2.77757e-16	postive
YTHDF3	STARD4-AS1	0.514264	2.09798e-13	postive
FMR1	STARD4-AS1	0.488438	4.63072e-12	postive
RBMX	STARD4-AS1	0.406151	1.85608e-08	postive
FTO	STARD4-AS1	0.540515	6.83144e-15	postive
WTAP	AC079209.1	0.430828	1.9377e-09	postive
WTAP	C22orf34	0.431626	1.7955e-09	postive

## Sheet: S3
Table S3: 45 m6A-related lncRNAs significantly associated with prognosis.
gene	HR	HR.95L	HR.95H	pvalue
TRPC7-AS1	0.827897	0.721274	0.950282	0.0072543
Z97832.2	0.353152	0.215297	0.579277	3.75143e-05
LRRC8C-DT	0.537594	0.356422	0.810857	0.00307806
LINC00847	0.965126	0.941415	0.989433	0.00515814
AP000894.4	0.900487	0.839954	0.965384	0.00315518
MEG9	0.668478	0.514641	0.8683	0.00254227
AC092171.3	0.83309	0.736673	0.942126	0.00361483
AC087501.4	0.401793	0.24755	0.652143	0.000224319
AC090114.2	0.803367	0.707589	0.912108	0.000724042
AL158163.2	0.529488	0.36753	0.762816	0.000641705
ZBED3-AS1	0.314808	0.139835	0.70872	0.00524613
AC022098.1	0.624749	0.462235	0.844398	0.00221148
FGF14-AS2	0.90656	0.85084	0.96593	0.00243726
AL122010.1	0.846822	0.773134	0.927534	0.000344283
LINC01160	0.440075	0.242251	0.799447	0.00704196
AC078923.1	1.37661	1.09196	1.73547	0.00684499
TMEM254-AS1	0.63069	0.466915	0.851912	0.00265822
AC096733.2	0.608625	0.466744	0.793636	0.000245698
AC005920.3	0.0895793	0.0154496	0.519395	0.00713444
AC245140.1	0.250565	0.104563	0.600431	0.00190935
AF111169.3	0.581264	0.425604	0.793854	0.000645823
LINC01091	0.624552	0.456384	0.854685	0.00327127
HEIH	0.982104	0.971724	0.992595	0.000865373
AC012213.4	0.870179	0.784596	0.965098	0.00847562
AC009019.1	0.243606	0.0834523	0.711114	0.00977464
AC005332.4	0.791864	0.691754	0.906461	0.000714177
AL354809.1	0.25078	0.0966434	0.650748	0.00446839
AC015795.1	0.120298	0.028422	0.50917	0.0040164
AL135925.1	0.67758	0.530679	0.865145	0.00179749
AC005062.1	0.578874	0.389046	0.861326	0.00701267
AL390208.1	0.59902	0.445894	0.804731	0.000668204
PDCD4-AS1	0.899403	0.839156	0.963976	0.00272587
PAN3-AS1	0.698211	0.582044	0.837562	0.000109214
AP000802.1	0.0247184	0.00198193	0.308284	0.00405404
C9orf139	0.332239	0.162818	0.677951	0.00246117
LINC02044	0.0477128	0.00675663	0.33693	0.00228241
ZNF582-AS1	0.816297	0.709225	0.939533	0.00466343
SUGT1P4-STRA6LP	0.330886	0.166607	0.657151	0.00158179
ZNF236-DT	0.628614	0.500517	0.789496	6.52731e-05
TRIM52-AS1	0.953258	0.926458	0.980834	0.00100169
AC009812.1	0.814267	0.722718	0.917412	0.00073422
ZNF710-AS1	0.88037	0.807541	0.959768	0.00382765
AC079385.3	0.0686125	0.0106305	0.442844	0.00486113
AC021242.3	0.221255	0.080991	0.604436	0.0032627
TRAF3IP2-AS1	0.544408	0.392503	0.755102	0.00026965

## Sheet: S4
Table-S4: GSVA pathway enrichment analyses of distinct clusters(Cluster 1 vs Cluster 2)
KEGG
id	logFC	AveExpr	t	P.Value	adj.P.Val	B
KEGG_GLYCOSPHINGOLIPID_BIOSYNTHESIS_LACTO_AND_NEOLACTO_SERIES	-0.348275	-0.0338463	-4.84845	2.58726e-06	0.000201164	4.45182
KEGG_STEROID_HORMONE_BIOSYNTHESIS	-0.339613	0.0105267	-4.81955	2.94423e-06	0.000201164	4.33408
KEGG_LEUKOCYTE_TRANSENDOTHELIAL_MIGRATION	-0.402191	-0.0148617	-4.79653	3.26212e-06	0.000201164	4.2407
KEGG_PATHOGENIC_ESCHERICHIA_COLI_INFECTION	-0.42869	-0.0252632	-4.69512	5.10396e-06	0.000236058	3.83336
KEGG_TIGHT_JUNCTION	-0.342828	-0.0174631	-4.48706	1.25133e-05	0.000462992	3.01903
KEGG_GLUTATHIONE_METABOLISM	-0.321537	-0.0289087	-4.36612	2.07891e-05	0.000640996	2.55921
KEGG_SYSTEMIC_LUPUS_ERYTHEMATOSUS	-0.494737	-0.00259542	-4.22433	3.72104e-05	0.00089319	2.03306
KEGG_CYTOKINE_CYTOKINE_RECEPTOR_INTERACTION	-0.35775	-0.0095518	-4.21513	3.86245e-05	0.00089319	1.9994
KEGG_ECM_RECEPTOR_INTERACTION	-0.418832	-0.00210681	-4.07572	6.74517e-05	0.00138651	1.49693
KEGG_VIRAL_MYOCARDITIS	-0.399675	-0.0178889	-4.02203	8.3297e-05	0.00144526	1.30714
KEGG_STEROID_BIOSYNTHESIS	-0.468325	-0.0326965	-3.99944	9.09754e-05	0.00144526	1.22789
KEGG_METABOLISM_OF_XENOBIOTICS_BY_CYTOCHROME_P450	-0.32787	0.00615318	-3.99173	9.37465e-05	0.00144526	1.20094
KEGG_STARCH_AND_SUCROSE_METABOLISM	-0.284904	0.00356713	-3.95011	0.000110147	0.00156748	1.05617
KEGG_DRUG_METABOLISM_CYTOCHROME_P450	-0.304259	0.00190744	-3.89659	0.000135266	0.00163946	0.871907
KEGG_MELANOMA	-0.301101	-0.023594	-3.88528	0.000141231	0.00163946	0.83323
KEGG_PATHWAYS_IN_CANCER	-0.323205	-0.0205946	-3.88424	0.000141791	0.00163946	0.829687
KEGG_GLYCOSAMINOGLYCAN_BIOSYNTHESIS_KERATAN_SULFATE	-0.36779	-0.0320357	-3.85522	0.000158319	0.00168335	0.730918
KEGG_ARACHIDONIC_ACID_METABOLISM	-0.251894	-0.01774	-3.83152	0.000173154	0.00168335	0.650728
KEGG_LEISHMANIA_INFECTION	-0.429525	-0.00855144	-3.81905	0.000181481	0.00168335	0.608701
KEGG_REGULATION_OF_ACTIN_CYTOSKELETON	-0.314114	-0.0220752	-3.81831	0.000181983	0.00168335	0.606228
KEGG_APOPTOSIS	-0.334001	-0.0213769	-3.76787	0.00021979	0.00177298	0.437459
KEGG_ASCORBATE_AND_ALDARATE_METABOLISM	-0.344453	0.00272731	-3.76497	0.000222181	0.00177298	0.427793
KEGG_SMALL_CELL_LUNG_CANCER	-0.354004	-0.0233443	-3.74587	0.000238512	0.00177298	0.36444
KEGG_COMPLEMENT_AND_COAGULATION_CASCADES	-0.31762	0.000673724	-3.74549	0.000238846	0.00177298	0.363191
KEGG_GLYCEROLIPID_METABOLISM	-0.232762	-0.0192171	-3.74259	0.000241434	0.00177298	0.353566
KEGG_AMYOTROPHIC_LATERAL_SCLEROSIS_ALS	-0.257862	-0.022686	-3.73043	0.000252541	0.00177298	0.313412
KEGG_FC_GAMMA_R_MEDIATED_PHAGOCYTOSIS	-0.330903	-0.0263648	-3.72233	0.000260206	0.00177298	0.286726
KEGG_BLADDER_CANCER	-0.300165	-0.0344812	-3.70889	0.00027342	0.00177298	0.242527
KEGG_PROSTATE_CANCER	-0.344411	-0.0229358	-3.70444	0.000277927	0.00177298	0.227942
KEGG_TOLL_LIKE_RECEPTOR_SIGNALING_PATHWAY	-0.317628	-0.0137822	-3.68009	0.000303892	0.001874	0.148301
KEGG_ARGININE_AND_PROLINE_METABOLISM	-0.245584	-0.0339918	-3.66827	0.000317301	0.00189357	0.109817
KEGG_FOCAL_ADHESION	-0.349515	-0.0167051	-3.64511	0.000345209	0.00197298	0.0347256
KEGG_O_GLYCAN_BIOSYNTHESIS	-0.316046	-0.0194167	-3.6398	0.000351936	0.00197298	0.0175393
KEGG_CELL_ADHESION_MOLECULES_CAMS	-0.36567	-0.0118575	-3.62537	0.00037082	0.0020177	-0.0289867
KEGG_ETHER_LIPID_METABOLISM	-0.221826	-0.0225794	-3.57952	0.000437355	0.00231173	-0.175762
KEGG_TGF_BETA_SIGNALING_PATHWAY	-0.34169	-0.0288863	-3.55386	0.000479333	0.00246324	-0.257188
KEGG_CYSTEINE_AND_METHIONINE_METABOLISM	-0.25646	-0.0340182	-3.48193	0.000618118	0.00309059	-0.482758
KEGG_ALDOSTERONE_REGULATED_SODIUM_REABSORPTION	-0.252492	-0.0212318	-3.41971	0.000767729	0.00373763	-0.67462
KEGG_GLYCOSPHINGOLIPID_BIOSYNTHESIS_GLOBO_SERIES	-0.335859	-0.0272607	-3.37186	0.000905186	0.00426297	-0.820132
KEGG_INTESTINAL_IMMUNE_NETWORK_FOR_IGA_PRODUCTION	-0.40655	-0.00314826	-3.36656	0.000921722	0.00426297	-0.836111
KEGG_DORSO_VENTRAL_AXIS_FORMATION	-0.322608	-0.0158472	-3.34053	0.00100727	0.00441852	-0.914408
KEGG_GLYCOLYSIS_GLUCONEOGENESIS	-0.265982	-0.017618	-3.33597	0.00102298	0.00441852	-0.928052
KEGG_CYTOSOLIC_DNA_SENSING_PATHWAY	-0.245763	-0.018847	-3.33482	0.00102701	0.00441852	-0.931515
KEGG_NATURAL_KILLER_CELL_MEDIATED_CYTOTOXICITY	-0.287985	-0.0218902	-3.32402	0.0010653	0.00447909	-0.963778
KEGG_B_CELL_RECEPTOR_SIGNALING_PATHWAY	-0.319932	-0.0229138	-3.3032	0.00114291	0.00469864	-1.02573
KEGG_AUTOIMMUNE_THYROID_DISEASE	-0.370345	0.00833044	-3.28561	0.00121257	0.00482786	-1.07781
KEGG_ADHERENS_JUNCTION	-0.342608	-0.0200932	-3.2822	0.00122654	0.00482786	-1.08788
KEGG_NOD_LIKE_RECEPTOR_SIGNALING_PATHWAY	-0.304621	-0.0307884	-3.27175	0.00127022	0.00482988	-1.11866
KEGG_AXON_GUIDANCE	-0.259599	-0.021402	-3.26452	0.0013013	0.00482988	-1.13992
KEGG_THYROID_CANCER	-0.312702	-0.027894	-3.25771	0.0013312	0.00482988	-1.15989
KEGG_BASAL_CELL_CARCINOMA	-0.283111	-0.0143479	-3.25765	0.00133148	0.00482988	-1.16007
KEGG_AMINO_SUGAR_AND_NUCLEOTIDE_SUGAR_METABOLISM	-0.29622	-0.0383228	-3.23448	0.00143809	0.00511629	-1.22775
KEGG_ALLOGRAFT_REJECTION	-0.443034	-0.0111125	-3.2236	0.00149087	0.00520397	-1.25939
KEGG_CHRONIC_MYELOID_LEUKEMIA	-0.307719	-0.0289499	-3.14169	0.00194976	0.00659379	-1.49455
KEGG_ANTIGEN_PROCESSING_AND_PRESENTATION	-0.308577	-0.0140003	-3.13465	0.00199473	0.00659379	-1.5145
KEGG_P53_SIGNALING_PATHWAY	-0.26976	-0.0366071	-3.1337	0.00200087	0.00659379	-1.51719
KEGG_DRUG_METABOLISM_OTHER_ENZYMES	-0.23681	-0.0171772	-3.12646	0.00204833	0.00659379	-1.53768
KEGG_PANCREATIC_CANCER	-0.308628	-0.0219941	-3.12361	0.00206724	0.00659379	-1.54572
KEGG_HYPERTROPHIC_CARDIOMYOPATHY_HCM	-0.226624	-0.0283822	-3.09195	0.00228892	0.00717005	-1.6347
KEGG_GRAFT_VERSUS_HOST_DISEASE	-0.419995	-0.01798	-3.08545	0.00233705	0.00717005	-1.65286
KEGG_CHEMOKINE_SIGNALING_PATHWAY	-0.283407	-0.0230812	-3.08184	0.00236418	0.00717005	-1.66293
KEGG_ACUTE_MYELOID_LEUKEMIA	-0.306815	-0.0252981	-3.06402	0.00250252	0.00746719	-1.71253
KEGG_NON_SMALL_CELL_LUNG_CANCER	-0.283886	-0.0264673	-3.04046	0.00269678	0.00783282	-1.77767
KEGG_ENDOMETRIAL_CANCER	-0.307002	-0.0209873	-3.03894	0.00270973	0.00783282	-1.78184
KEGG_LINOLEIC_ACID_METABOLISM	-0.25878	-0.0045243	-3.03131	0.00277583	0.00790045	-1.80283
KEGG_HEMATOPOIETIC_CELL_LINEAGE	-0.328163	-0.00315142	-3.00714	0.00299531	0.00839595	-1.86903
KEGG_ARRHYTHMOGENIC_RIGHT_VENTRICULAR_CARDIOMYOPATHY_ARVC	-0.252245	-0.0245704	-2.9828	0.00323226	0.0089249	-1.93519
KEGG_LIMONENE_AND_PINENE_DEGRADATION	-0.316587	-0.0416919	-2.9581	0.00349024	0.00949549	-2.00183
KEGG_GLIOMA	-0.258292	-0.0259664	-2.8824	0.00440281	0.0118046	-2.20292
KEGG_TYPE_I_DIABETES_MELLITUS	-0.340839	-0.00981579	-2.87183	0.00454641	0.0119431	-2.23064
KEGG_JAK_STAT_SIGNALING_PATHWAY	-0.237658	-0.0140471	-2.86493	0.00464228	0.0119431	-2.24866
KEGG_ASTHMA	-0.37237	-0.00148182	-2.86452	0.00464814	0.0119431	-2.24975
KEGG_PENTOSE_PHOSPHATE_PATHWAY	-0.272611	-0.0308385	-2.84093	0.00499069	0.0126477	-2.31109
KEGG_TRYPTOPHAN_METABOLISM	-0.217047	-0.0199517	-2.76144	0.00632141	0.0158035	-2.51439
KEGG_TASTE_TRANSDUCTION	0.171636	-0.0120082	2.75592	0.00642485	0.015848	-2.52832
KEGG_VEGF_SIGNALING_PATHWAY	-0.192526	-0.0235341	-2.72062	0.0071231	0.0171879	-2.61673
KEGG_PORPHYRIN_AND_CHLOROPHYLL_METABOLISM	-0.218834	-0.0148365	-2.71914	0.00715386	0.0171879	-2.62042
KEGG_PPAR_SIGNALING_PATHWAY	-0.178764	-0.0183975	-2.71285	0.00728573	0.0172803	-2.63605
KEGG_T_CELL_RECEPTOR_SIGNALING_PATHWAY	-0.265342	-0.0257149	-2.70761	0.00739739	0.017323	-2.64906
KEGG_ONE_CARBON_POOL_BY_FOLATE	-0.259545	-0.0443515	-2.68197	0.00796595	0.0184213	-2.71234
KEGG_GAP_JUNCTION	-0.210623	-0.0234554	-2.65124	0.00869916	0.0198684	-2.78746
KEGG_GALACTOSE_METABOLISM	-0.241891	-0.0160977	-2.61129	0.00974299	0.0217977	-2.88391
KEGG_ENDOCYTOSIS	-0.216464	-0.0263527	-2.60997	0.00977951	0.0217977	-2.88709
KEGG_PRIMARY_IMMUNODEFICIENCY	-0.312192	-0.0267526	-2.57396	0.0108188	0.0238272	-2.97282
KEGG_DILATED_CARDIOMYOPATHY	-0.19439	-0.0192503	-2.5481	0.0116251	0.0251168	-3.0337
KEGG_COLORECTAL_CANCER	-0.25355	-0.026243	-2.54653	0.0116759	0.0251168	-3.03739
KEGG_RIG_I_LIKE_RECEPTOR_SIGNALING_PATHWAY	-0.189178	-0.0206523	-2.53506	0.012052	0.0256278	-3.0642
KEGG_MELANOGENESIS	-0.187009	-0.0107194	-2.51488	0.0127397	0.0267822	-3.11108
KEGG_PRION_DISEASES	-0.208809	-0.0205965	-2.45774	0.0148813	0.0309331	-3.24196
KEGG_BETA_ALANINE_METABOLISM	-0.202722	-0.031684	-2.44708	0.0153146	0.0314799	-3.26607
KEGG_SELENOAMINO_ACID_METABOLISM	-0.198791	-0.0531192	-2.43719	0.0157263	0.031971	-3.28834
KEGG_PENTOSE_AND_GLUCURONATE_INTERCONVERSIONS	-0.218459	-0.0103581	-2.41332	0.016761	0.0337042	-3.34176
KEGG_NITROGEN_METABOLISM	-0.174913	-0.0145035	-2.40499	0.017136	0.0340877	-3.36028
KEGG_PROPANOATE_METABOLISM	-0.242332	-0.0405353	-2.38337	0.0181444	0.0357097	-3.40809
KEGG_GLYCOSYLPHOSPHATIDYLINOSITOL_GPI_ANCHOR_BIOSYNTHESIS	0.245151	-0.0430498	2.36646	0.0189689	0.0367885	-3.44519
KEGG_NICOTINATE_AND_NICOTINAMIDE_METABOLISM	-0.167297	-0.0420377	-2.35745	0.0194218	0.0367885	-3.46487
KEGG_NEUROTROPHIN_SIGNALING_PATHWAY	-0.21769	-0.0252368	-2.35673	0.0194584	0.0367885	-3.46643
KEGG_RETINOL_METABOLISM	-0.193277	-0.00755383	-2.35615	0.019488	0.0367885	-3.4677
KEGG_RENAL_CELL_CARCINOMA	-0.227427	-0.029537	-2.3155	0.0216575	0.0404711	-3.55552
KEGG_BIOSYNTHESIS_OF_UNSATURATED_FATTY_ACIDS	-0.216536	-0.0355158	-2.27032	0.0243148	0.0449823	-3.65143
KEGG_ERBB_SIGNALING_PATHWAY	-0.192473	-0.029815	-2.24777	0.0257443	0.0471323	-3.69862
KEGG_WNT_SIGNALING_PATHWAY	-0.184875	-0.0234838	-2.24406	0.0259864	0.0471323	-3.70635
KEGG_TAURINE_AND_HYPOTAURINE_METABOLISM	-0.230736	-0.0175929	-2.22298	0.0274003	0.0489142	-3.75
KEGG_MAPK_SIGNALING_PATHWAY	-0.161509	-0.0199879	-2.22156	0.0274977	0.0489142	-3.75292
HALLMARK
id	logFC	AveExpr	t	P.Value	adj.P.Val	B
HALLMARK_COAGULATION	-0.349127	-0.00492207	-4.731	4.40664e-06	0.00011899	3.85438
HALLMARK_NOTCH_SIGNALING	-0.437282	-0.0268888	-4.66719	5.82586e-06	0.00011899	3.59102
HALLMARK_INFLAMMATORY_RESPONSE	-0.435284	-0.0122166	-4.5525	9.55633e-06	0.00011899	3.12482
HALLMARK_ESTROGEN_RESPONSE_EARLY	-0.315526	-0.0268651	-4.46038	1.413e-05	0.00011899	2.75702
HALLMARK_APICAL_SURFACE	-0.311234	-0.0154928	-4.43956	1.54233e-05	0.00011899	2.67474
HALLMARK_XENOBIOTIC_METABOLISM	-0.283094	-0.0249852	-4.43395	1.57911e-05	0.00011899	2.6526
HALLMARK_COMPLEMENT	-0.37381	-0.0189704	-4.42119	1.66586e-05	0.00011899	2.60238
HALLMARK_ESTROGEN_RESPONSE_LATE	-0.282886	-0.0279786	-4.34013	2.33374e-05	0.000145859	2.28602
HALLMARK_KRAS_SIGNALING_UP	-0.339677	-0.0173699	-4.21612	3.87428e-05	0.000213371	1.81128
HALLMARK_APOPTOSIS	-0.349454	-0.0286719	-4.15859	4.88329e-05	0.000213371	1.5949
HALLMARK_TNFA_SIGNALING_VIA_NFKB	-0.423342	-0.0205903	-4.15449	4.96417e-05	0.000213371	1.57955
HALLMARK_IL6_JAK_STAT3_SIGNALING	-0.416489	-0.00870624	-4.14671	5.12091e-05	0.000213371	1.55051
HALLMARK_INTERFERON_GAMMA_RESPONSE	-0.447379	-0.0162821	-4.08634	6.50909e-05	0.00025035	1.3266
HALLMARK_EPITHELIAL_MESENCHYMAL_TRANSITION	-0.486325	-0.0102259	-4.0096	8.79619e-05	0.00031415	1.04593
HALLMARK_IL2_STAT5_SIGNALING	-0.330332	-0.0232137	-3.94134	0.000114568	0.000381894	0.800028
HALLMARK_CHOLESTEROL_HOMEOSTASIS	-0.345189	-0.0415987	-3.84304	0.00016663	0.000496121	0.452165
HALLMARK_INTERFERON_ALPHA_RESPONSE	-0.482651	-0.0245345	-3.8398	0.000168681	0.000496121	0.44082
HALLMARK_APICAL_JUNCTION	-0.313319	-0.0213753	-3.77946	0.000211509	0.000587525	0.231162
HALLMARK_TGF_BETA_SIGNALING	-0.419717	-0.0229963	-3.75396	0.000232551	0.000611977	0.14338
HALLMARK_ANDROGEN_RESPONSE	-0.345812	-0.0314499	-3.64384	0.000348272	0.00087068	-0.229713
HALLMARK_ALLOGRAFT_REJECTION	-0.38592	-0.0168436	-3.48621	0.000611094	0.00145498	-0.747024
HALLMARK_REACTIVE_OXYGEN_SPECIES_PATHWAY	-0.299715	-0.0438209	-3.46013	0.000669466	0.00152151	-0.830708
HALLMARK_P53_PATHWAY	-0.245459	-0.0365965	-3.34939	0.0009804	0.00213131	-1.17979
HALLMARK_ANGIOGENESIS	-0.317581	-0.0131479	-3.23199	0.001454	0.00302916	-1.5389
HALLMARK_HYPOXIA	-0.255186	-0.0332389	-2.93903	0.00370939	0.00741878	-2.38484
HALLMARK_FATTY_ACID_METABOLISM	-0.224225	-0.0375938	-2.90494	0.0041184	0.00791999	-2.47857
HALLMARK_PEROXISOME	-0.21724	-0.0335645	-2.8636	0.00466939	0.00864701	-2.59085
HALLMARK_MTORC1_SIGNALING	-0.285035	-0.0427027	-2.70387	0.00748899	0.0133732	-3.01089
HALLMARK_GLYCOLYSIS	-0.238043	-0.0372582	-2.63865	0.00902887	0.015567	-3.176
HALLMARK_ADIPOGENESIS	-0.202841	-0.0341212	-2.62315	0.0094344	0.015724	-3.21469
HALLMARK_UV_RESPONSE_DN	-0.276671	-0.0225607	-2.6064	0.00989094	0.0159531	-3.25625
HALLMARK_MYOGENESIS	-0.184794	-0.0215192	-2.45083	0.0151764	0.0237132	-3.63052
HALLMARK_UV_RESPONSE_UP	-0.171957	-0.036828	-2.40621	0.0170976	0.0259054	-3.73391
HALLMARK_MYC_TARGETS_V2	-0.274402	-0.0509951	-2.27923	0.0237884	0.0349829	-4.0183
HALLMARK_PI3K_AKT_MTOR_SIGNALING	-0.192146	-0.0328854	-2.16701	0.0315043	0.0450062	-4.2575

## Sheet: S5
Table-S5: Relative Fractions of tumor-infiltrating immune cells of 177 PDAC patients in CIBERSORT algorithm
Mixture	B cells naive	B cells memory	Plasma cells	T cells CD8	T cells CD4 naive	T cells CD4 memory resting	T cells CD4 memory activated	T cells follicular helper	T cells regulatory (Tregs)	T cells gamma delta	NK cells resting	NK cells activated	Monocytes	Macrophages M0	Macrophages M1	Macrophages M2	Dendritic cells resting	Dendritic cells activated	Mast cells resting	Mast cells activated	Eosinophils	Neutrophils	P-value	Correlation	RMSE
TCGA-XN-A8T3	0.0376157	0	0.00375633	0.231663	0	0.0746264	0.0124981	0	0.0201914	0	0	0	0	0.163927	0.0997075	0.242068	0.0715814	0	0.0423651	0	0	0	0	0.254178	0.983919
TCGA-HZ-7918	0.0789243	0	0.0121997	0.139675	0	0.270796	0.0227607	0	0.0110796	0.0100681	0	0.00839783	0.00162936	0.0788207	0.115312	0.112454	0.0577072	0	0.0699833	0	0	0.0101929	0.06	0.132164	1.03381
TCGA-IB-7887	0.0317469	0	0.00116837	0.237353	0	0.0849779	0.0167142	0	0.00863883	0	0.0634214	0.00140219	0	0.120639	0.0362295	0.131287	0.0916072	0	0.0650195	0	0	0.109795	0.14	0.0930971	1.04784
TCGA-3A-A9IN	0.0524247	0	0.0703859	0.0594122	0	0.256333	0	0.0149975	0	0	0	0.0909678	0.00845253	0.0463514	0.0663811	0.227547	0.013045	0	0	0.0937018	0	0	0.13	0.094904	1.05078
TCGA-F2-7276	0.163209	0	0.00124089	0.0360453	0	0.233292	0.0252097	0	0.0177849	0.0396801	0.00372521	0	0	0.233406	0.0764721	0.113489	0.00250475	0	0.0147693	0.0229378	0	0.0162343	0	0.341228	0.944187
TCGA-HV-A5A5	0	0.0225597	2.07527e-05	0.0258665	0	0.304816	0.0109083	0.0366416	0.0541979	0	0	0.00357657	0.00918047	0.16722	0.0506016	0.187036	0.0307374	0.0185024	0.0610193	0	0	0.017115	0.22	0.0677669	1.06106
TCGA-IB-7893	0.0298132	0	0.000482111	0.0298851	0	0.216489	0.0119324	0	0	0	0.0167042	0	0	0.415009	0.0104301	0.193878	0	0.0204829	0.0541713	0	0	0.000723742	0	0.395642	0.926761
TCGA-2L-AAQE	0.147444	0	0	0.124996	0	0.149762	0	0.0327125	0.101815	0.00456756	0	0.0347874	0	0.229908	0.00297139	0.0753006	0	0.0523936	0.0433428	0	0	0	0	0.286125	0.971084
TCGA-HZ-8003	0.0827468	0	0.0446271	0.0883961	0	0.207648	0.0237471	0	0.01493	0	0.00544734	0	0.0252208	0.185903	0.0716261	0.144808	0.0255105	0.0054417	0.0530845	0	0	0.0208638	0	0.336521	0.943648
TCGA-YH-A8SY	0.00106981	0.0298825	0	0.0330626	0	0.12309	0.00428756	0.0305544	0.0400552	0	0	0.0141547	0	0.414399	0	0.181697	0.0102221	0.0620056	0.0479638	0	0	0.00755484	0.02	0.176231	1.04155
TCGA-M8-A5N4	0.00475745	0.0237983	0	0.0677695	0	0.145965	0	0.0198239	0.0387394	0	0	0.0994434	0.049878	0.162954	0.0677786	0.166968	0.0017356	0.033331	0.0673403	0	0.00138059	0.0483367	0.06	0.131836	1.03287
TCGA-2J-AABT	0.0111632	0	0	0.0768053	0	0.246933	0.00197197	0	0.0110586	0	0	0.0295619	0.0212327	0.151411	0.0334708	0.336469	0.0132042	0.0106807	0.0478751	0	0.000152492	0.00800975	0	0.351777	0.940242
TCGA-IB-AAUU	0	0.0197117	0	0.02879	0	0.166752	0	0	0.0504565	0	0	0.0270795	0.146895	0.11871	0.0155103	0.15886	0.155766	0.0428779	0.0685916	0	0	0	0	0.221226	0.990314
TCGA-IB-A5ST	0.300803	0	0.0915817	0.0616957	0	0.148604	0.0122869	0	0.0281606	0	0	0.00894007	0	0.180694	0.00649284	0.113707	0	0.010907	0.00947664	0	0	0.0266508	0	0.459424	0.88857
TCGA-3A-A9IU	0.0428166	0.0296856	0.00199287	0.0417943	0	0.10394	0	0.00362032	0.0300701	0	0	0.0270304	0	0.533315	0.0507734	0.0762456	0	0	0.0587154	0	0	0	0.03	0.157547	1.06578
TCGA-2J-AAB1	0.0649844	0	0.00711031	0.124583	0	0.242289	0	0	5.60222e-05	0	0	0.0353605	0.0478258	0.0559514	0.144539	0.131491	0.0488038	0	0.0970064	0	0	0	0	0.294083	0.96418
TCGA-IB-A6UG	0.221361	0	0.101533	0.126804	0	0.121832	0.0242324	0.0399199	0.0391578	0	0	0.0262094	0.00986248	0.0671334	0.0219626	0.0666398	0.0581061	0.0188413	0.0528393	0	0.00356521	0	0	0.47622	0.878705
TCGA-3A-A9J0	0.0574762	0	0.0253701	0.0782779	0	0.0842905	0.0185084	0.00583356	0.0170596	0	0.00609826	0.000537124	0	0.518722	0.0304113	0.134255	0	0	0.0231602	0	0	0	0.11	0.104321	1.09541
TCGA-IB-AAUQ	0.0779107	0	0.0798287	0	0	0.150269	0.00669737	0	0.0403206	0	0.0127121	0.00288326	0	0.435495	0	0.098941	0	0	0.0949428	0	0	0	0	0.225795	1.01273
TCGA-Q3-AA2A	0.0323082	0.0140752	0	0.0108699	0	0.11845	0	0	0.0143885	0	0.0334899	0	0	0.461958	0.0171896	0.237135	0.0212996	0	0.0388358	0	0	0	0	0.294814	0.992309
TCGA-FB-AAQ2	0.257297	0	0.0121904	0.132276	0	0.0786146	0	0	0.0348841	0	0	0	0.0149499	0.307692	0.0369036	0.113944	0	0	0.0101889	0	0.00105891	0	0	0.286616	0.977614
TCGA-2L-AAQM	0.0606519	0	0.00436485	0.163713	0	0.177909	0	0.00777613	0	0	0.219193	0.0215614	0.0721725	0	0.0377198	0.159812	0	0.0128697	0.0551532	0	0.00710283	0	0.53	0.0128664	1.10506
TCGA-IB-7649	0.0274081	0	0.0610276	0.0895511	0	0.143216	0.0199968	0	0.0259656	0	0	0.0188656	0.157076	0.0952429	0.0285275	0.0344354	0.150284	0.0069165	0.141487	0	0	0	0	0.215363	0.987422
TCGA-F2-A8YN	0.0358259	0	0	0.0386205	0	0.160579	0	0	0.0348032	0	0	0.0304061	0.0551803	0.259325	0.00149676	0.185838	0.0994277	0.0188089	0.0537763	0	0	0.0259129	0	0.204232	1.00738
TCGA-HZ-A49I	0.0863685	0	0.00601943	0.0501222	0	0.101885	0.0164224	0.0121369	0.0223457	0	0	0.00428178	0.33479	0.1796	0.00459911	0.102833	0.00319913	0.0241359	0.0512603	0	0	0	0	0.381798	0.925482
TCGA-HV-A5A4	0.0521177	0	0.00128026	0.0506736	0	0.147333	0	0	0.0146325	0	0	0.0122778	0	0.398347	0.0722724	0.134215	0.0564206	0	0.0558274	0	0	0.00460328	0.02	0.175058	1.03634
TCGA-HZ-8636	0.0219711	0	0.00386162	0.0279606	0	0.26717	0.000475226	0	0.0325603	0	0	0	0.0399917	0.194093	0.055933	0.185489	0.112254	0	0.0532148	0	0	0.00502499	0.02	0.16819	1.0182
TCGA-FB-A4P5	0.253395	0	0.0906605	0.214336	0	0.10011	0.0132977	0.0218971	0.0460565	0	0	0	0.00362903	0.0663582	0.0466749	0.077797	0.0433259	0.00921485	0.0132476	0	0	0	0	0.482241	0.875278
TCGA-2L-AAQA	0.0231084	0	0	0.0231633	0	0.179054	0	0	0.0449549	0	0	0	0	0.520507	0.0265091	0.146891	0.0205294	0	0	0.0152834	0	0	0	0.209228	1.04717
TCGA-HZ-A4BH	0.0876986	0	0	0.0870822	0	0.145673	0.0201824	0.0345028	0.0453407	0	0	0.0165759	0	0.181864	0.108164	0.100317	0.0790615	0.0261819	0.0673555	0	0	0	0	0.32486	0.949413
TCGA-2J-AABR	0.0370322	0	0	0.195594	0	0.235518	0.0471126	0.0219519	0.0111538	0	0	0.0165523	0.0299589	0.0641671	0.0682877	0.10616	0.0984207	0.0110696	0.0570213	0	0	0	0.02	0.179286	1.01377
TCGA-IB-A5SP	0.00324971	0.0144554	0	0.0380664	0	0.208224	0	0	0.0195305	0	0	0.0441331	0	0.225649	0.0354121	0.214446	0.0760912	0.0114508	0.109292	0	0	0	0.03	0.157466	1.02458
TCGA-IB-AAUN	0.161211	0	0.160139	0.0821624	0	0.0604463	0.0714786	0	0.000948378	0	0	0.0225071	0.0108076	0.0562734	0.107593	0.104543	0.0563206	0.0146069	0.081295	0	0.00966748	0	0	0.513712	0.859102
TCGA-HZ-A49G	0.0586126	0	0.00940837	0.0650563	0	0.0968467	0.0154001	0.00770473	0.0545043	0	0	0.000844446	0.0532005	0.425583	0.0184543	0.135957	0.0117366	0	0.046691	0	0	0	0	0.441405	0.899551
TCGA-S4-A8RP	0.044359	0	0	0.0989943	0	0.179387	0.0131739	0.00382686	0.024195	0	0	0.00399199	0.0303314	0.143641	0.0994753	0.191426	0.0703314	0.0127368	0.0694486	0	0	0.0146815	0	0.213035	0.996354
TCGA-HZ-A49H	0.0696361	0	0.0547154	0.160669	0	0.140859	0.079328	0.0122735	0.0349165	0.0109671	0.0122746	0	0.076319	0	0.0515089	0.148805	0.0592079	0.0180356	0.0510899	0.00531701	0	0.014078	0	0.272946	0.96785
TCGA-S4-A8RM	0.0641279	0	0.00545438	0.124031	0	0.377	0.0267953	0	0	0	0.010736	0	0.00350526	0.0565285	0.0420478	0.135869	0.11946	0.00202157	0.0324231	0	0	0	0.15	0.0833622	1.05762
TCGA-IB-AAUP	0.318902	0.0359853	0.0638793	0.0865087	0	0.213063	0.021507	0.00590871	0.0399023	0	0	0.00198516	0	0.0972507	0.0153691	0.0700727	0	0.00888272	0.0207829	0	0	0	0	0.523983	0.850955
TCGA-3A-A9IL	0.0211244	0.00643471	0.029151	0.0550068	0	0.261882	0	0	0.0326082	0	0	0.0491753	0.0569699	0	0.0144658	0.251247	0.0921414	0.0224343	0.107359	0	0	0	0.31	0.0389341	1.05782
TCGA-IB-7652	0	0.0161835	0	0.0189891	0	0.114788	0	0.00390311	0.0105203	0	0	0.0242635	0.181427	0.183793	0.0109551	0.24444	0.0802939	0.00485902	0.0950661	0	0	0.010518	0.03	0.157321	1.02702
TCGA-HV-AA8X	0.0533925	0.0314353	0	0	0	0.14529	0	0	0.0376311	0	0	0.0590084	0	0.141495	0.0310584	0.115193	0.142069	0.0118646	0.231563	0	0	0	0.14	0.0855158	1.04312
TCGA-HZ-A77Q	0.228981	0	0	0.0570023	0	0.144944	0.00985513	0	0.0250844	0.0287497	0	0	0.0193109	0.188766	0.0124624	0.111104	0.0334002	0.0315498	0.0683076	0	0.00923713	0.0312471	0	0.426553	0.903776
TCGA-FB-A545	0.052839	0	0.0148955	0.00697208	0	0.137716	0	0	0.0549095	0	0	0.00582343	0	0.610246	0.0200204	0.0285616	0	0	0.0680166	0	0	0	0	0.311755	0.992691
TCGA-LB-A9Q5	0.00931856	0	0	0.0595448	0	0.150072	0	0.00775735	0.0207286	0	0	0.0397042	0.0350825	0.192475	0.0375476	0.170319	0.105326	0.00816625	0.0709304	0	0	0.093027	0	0.22754	0.993467
TCGA-HZ-A8P0	0.107729	0	0.00900514	0.0496441	0	0.161906	0.000527149	0	0.0600149	0	0	0	0	0.44643	0.0241792	0.0808096	0	0	0	0.0239497	0	0.0358052	0.03	0.159218	1.05093
TCGA-S4-A8RO	0.0153954	0.0181381	0	0.0430949	0	0.0863155	0.00830071	0	0.00741428	0	0	0.00862478	0.00213236	0.396077	0.0256116	0.283993	0	0.0375615	0.0673406	0	0	0	0	0.357073	0.951174
TCGA-3A-A9IC	0.131142	0	0.0497186	0.0779959	0	0.185964	0.0216901	0.00759431	0.0167983	0	0	0.0425472	0.0022212	0.148092	0.0209005	0.150686	0.0445293	0	0.066616	0	0	0.0335049	0	0.28091	0.966719
TCGA-HZ-8519	0.0662974	0	0.00995368	0.208927	0	0.18331	0.00600329	0.00858778	0	0	0	0.00523002	0.0170773	0.143957	0.0667945	0.151062	0.074063	0	0.0587367	0	0	0	0	0.274037	0.971885
TCGA-3A-A9IR	0.0352412	0.0352121	0	0.0984273	0	0.215818	0	0.0159807	0.0629708	0	0	0.108278	0.0146266	0	0.0567071	0.229936	0.0110436	0	0.115759	0	0	0	0.51	0.0148696	1.08334
TCGA-HV-AA8V	0.0505207	0	0.0439836	0.0659274	0	0.138471	0.0060937	0	0.0424617	0	0	0.0200757	0	0.328534	0.0150817	0.171589	0.0375967	0.00424593	0.0595043	0	0	0.0159138	0	0.218424	1.00482
TCGA-Q3-A5QY	0.257939	0.0221006	0.0846011	0.117468	0.0487469	0.0646401	0.052946	0.0152144	0.0968462	0	0	0.0122233	0.0102863	0.0891125	0.00443903	0.0705929	0	0.0353011	0.0175429	0	0	0	0	0.551881	0.835213
TCGA-HZ-A9TJ	0.111531	0	0	0.0501348	0	0.101312	0	0.00262283	0.0172697	0	0	0.0433824	0	0.210558	0.0544572	0.303647	0.0339313	0	0.0711535	0	0	0	0.03	0.161529	1.02542
TCGA-FB-AAPS	0.15623	0	0.0173475	0.0989546	0	0.141196	0.00511374	0.0264013	0.0795854	0	0	0.0239688	0	0.173362	0.037186	0.175612	0.00988562	0.00266965	0.047282	0	0	0.00520438	0	0.423401	0.905191
TCGA-LB-A7SX	0	0.0466311	0.199891	0.122058	0	0.209341	0	0.00229142	0.0764829	0	0	0.0752575	0.00756769	0.120618	0.0115727	0.0813296	0	0	0.0266056	0	0	0.020353	0	0.251328	0.996207
TCGA-IB-AAUS	0.115014	0	0.00233354	0.0746006	0	0.107083	0.0112853	0	0.0182815	0	0	0.00271389	0.00510564	0.243524	0.00997439	0.245334	0.0307666	0.0182708	0.0890857	0	0	0.0266264	0	0.432142	0.901461
TCGA-HV-A7OP	0.275867	0	0.14129	0.0818552	0	0.1293	0.0376965	0	0.0103419	0	0	0.0586384	0.0155198	0.0269133	0.00128446	0.147384	0.00186367	0	0.0612298	0	0	0.0108163	0	0.360777	0.943988
TCGA-FB-AAQ1	0.00366148	0.0195248	0	0.0661205	0	0.140163	0	0.0017286	0.0291666	0	0	0.0202238	0.0385141	0.346409	0.0161641	0.176324	0.0725912	0.00512544	0.0625376	0	0	0.00174569	0	0.272027	0.984329
TCGA-IB-7888	0.177676	0	0.113741	0.0916236	0	0.177756	0.0489982	0	0.0200597	0	0	0.0115781	0.0225253	0.015974	0.0111466	0.135645	0.0341056	0.00536629	0.0902366	0	0	0.0435681	0	0.417405	0.90803
TCGA-F2-7273	0.086761	0	0.00550774	0.091224	0	0.25075	0.0302764	0	0.000741294	0	0.011426	0	0.0356071	0.0566605	0.0432344	0.261751	0.0484721	0.0040329	0.061831	0	0	0.0117244	0	0.259427	0.974724
TCGA-2L-AAQI	0.00364288	0.0851399	0	0.0171348	0	0.218759	0	0	0.0460458	0	0	0.0305629	0	0.35144	0.0388128	0.153744	0	0	0.0457748	0	0	0.00894403	0	0.234608	1.00075
TCGA-XD-AAUG	0.119443	0	0.0990723	0.075223	0	0.267329	0.00919742	0	0.00554758	0	0	0	0.0898152	0.0171737	0.0176271	0.1276	0.0495017	0.0308936	0.089946	0	0	0.00163052	0	0.3946	0.91828
TCGA-3A-A9IS	0.0319469	0	0.0293147	0.0943403	0	0.0513646	0	0.0142971	0	0	0	0.158135	0.081214	0	0	0.410325	0	0.0701577	0	0.0492415	0.00966298	0	0.71	-0.00632524	1.10349
TCGA-IB-AAUT	0.0928484	0	0.0543035	0.173722	0	0.216398	0.0193076	0	0.0161833	0	0	0.0179967	0.00473849	0.0943742	0.0555224	0.116398	0.0499895	0	0.081725	0	0	0.00649197	0	0.27633	0.969884
TCGA-Z5-AAPL	0.326367	0.111289	0.0540394	0.196137	0.000513772	0	0.0734221	0.0589192	0.0523103	0	0	0	0.00105134	0.0539626	0.0207977	0.0255624	0	0.0248271	0.00080133	0	0	0	0	0.7172	0.710571
TCGA-HZ-A4BK	0.0279523	0.0108759	0	0.0811205	0	0.0993214	0.0122582	0	0.0730465	0	0.0183995	0	0.0305301	0.357909	0.0297685	0.15488	0	0.010292	0.0936458	0	0	0	0.05	0.142275	1.04197
TCGA-US-A776	0.0744018	0	0.00512618	0.0800514	0	0.381546	0	0	0.00854883	0	0	0.08918	0.000687451	0.0918893	0.0438693	0.141134	0	0	0.0835659	0	0	0	0.16	0.0776763	1.06539
TCGA-IB-7889	0.0492203	0.0512906	0.032267	0.169554	0	0.0893862	0.0186004	0.00273222	0.0205883	0	0	0.00719225	0.0482937	0.226027	0.042867	0.105482	0.0701543	0	0.062632	0	0	0.003712	0	0.382088	0.9239
TCGA-IB-AAUR	0.374057	0	0.0388721	0.145023	0	0.121087	0.0338983	0	0.0622131	0	0	0.0176169	0.00515369	0.0616457	0	0.0567125	0	0.0310409	0.0496329	0	0	0.00304691	0	0.636196	0.778569
TCGA-IB-A7M4	0.112406	0	0.0224695	0.193132	0	0.104624	0.00744426	0.0217742	0.0430389	0.0102277	0	0	0	0.278148	0.0489861	0.135195	0	0.0201233	0	0.0024308	0	0	0	0.233881	0.997781
TCGA-3A-A9IH	0.0717682	0.0246531	0	0.0480573	0	0.115645	0	0.0215441	0.0385764	0	0	0.00507063	0.00166176	0.158856	0.0862547	0.227084	0.119985	0.046992	0.0270612	0	0	0.0067897	0	0.232408	0.991148
TCGA-HV-A5A6	0	0.00654246	0.00783458	0.0205056	0	0.16769	0	0	0.0242403	0	0	0.0318922	0.000468309	0.606034	0.0329109	0.0943209	0	0.005874	0.00168662	0	0	0	0	0.281505	1.01921
TCGA-HZ-8001	0.105465	0	0.111543	0.109958	0	0.135985	0	0.0233261	0.0126976	0.0153879	0	0.0585386	0.0296371	0.0115682	0.0195612	0.159266	0.032598	0	0.142063	0	0.0106728	0.0217318	0	0.455406	0.890693
TCGA-3E-AAAZ	0.0428568	5.83292e-05	0	0.0609141	0	0.262322	0	0	0.00285	0	0	0	0.0273889	0.0793473	0	0.242792	0.0496056	0.0248863	0.206211	0	0	0.000767654	0.14	0.0902057	1.04391
TCGA-IB-7885	0.0535144	0.0127443	0	0.112748	0	0.193666	0.00540856	0	0.0764964	0	0	0.0406259	0.00507896	0.157628	0.0438016	0.205876	0.0252298	0.00574515	0.0245592	0	0	0.0368777	0.09	0.114812	1.04157
TCGA-IB-7651	0.0379834	0	0.00778099	0.129394	0	0.183834	0.101438	0	0.00833903	0	0.0325077	0	0.0073657	0.0910892	0.10427	0.190596	0.0223742	0	0.0807381	0	0	0.00228943	0.23	0.061747	1.05491
TCGA-US-A779	0.0919143	0	0.00161943	0.0274081	0	0.185048	0	0	0	0	0	0.0499256	0	0.332546	0.0155359	0.184083	0.0195826	0	0.0923368	0	0	0	0.03	0.159621	1.0329
TCGA-HZ-7925	0.0250751	0	0	0.0401689	0	0.196271	0.0140694	0	0.0287874	0	0	0.00228992	0	0.184187	0.0207556	0.28118	0.024421	0.0334949	0.0480891	0	0.0231216	0.0780894	0.09	0.113489	1.04485
TCGA-IB-7886	0.0184428	0	0.00592248	0.100033	0	0.231476	0.0262485	0.0091895	0.00155121	0	0	0.0248679	0	0.116067	0.116261	0.239916	0.016632	0	0.0822736	0	0	0.0111182	0.02	0.167026	1.01928
TCGA-IB-8127	0.0367058	0	0.031454	0.131744	0	0.149405	0.0183183	0	0.0322473	0	0	0	0.0284388	0.20999	0.0446601	0.236361	0.0266611	0	0.054015	0	0	0	0	0.21549	0.998413
TCGA-HZ-8637	0.0552678	0.00657465	0	0.100368	0	0.0941223	0.0454779	0	0.0223734	0	0	0.0453145	0.00774044	0.186978	0.163452	0.11786	0.0579308	0	0.0823478	0	0	0.0141924	0	0.200546	1.00815
TCGA-HZ-A77P	0.032235	0	0	0.12839	0	0.147799	0.0103412	0	0.0212246	0	0.0062776	0	0.03266	0.0497388	0.0360836	0.320016	0.0795613	0.00935781	0.126315	0	0	0	0	0.206085	0.996934
TCGA-IB-7646	0.0379695	0	0.00286352	0.0608619	0	0.177547	0.055659	0.00202591	0	0	0.0139435	0	0.00606269	0.0333911	0.147085	0.211628	0.0605819	0.0682485	0.0578066	0	0	0.0643265	0	0.241502	0.987554
TCGA-HV-A5A3	0	0.0430974	0	0.0304622	0	0.196196	0	0.0066143	0.0577335	0	0.0162256	0.0155915	0	0.254262	0.0307198	0.286056	0.0417138	0.00737453	0.0139534	0	0	0	0.08	0.124151	1.04954
TCGA-3A-A9I5	0.231832	0	0.0890492	0.0749905	0	0.0827309	0.00488973	0.0373124	0.0513081	0	0	0.00134654	0	0.236	0.00805281	0.124124	0.00966014	0.00179517	0.0219855	0	0	0.0249225	0	0.363566	0.937772
TCGA-HZ-8005	0.0314797	0	0.00498363	0.0478899	0	0.13467	0.00947586	0	0.015185	0	0.00186399	0.0537732	0.0105081	0.119884	0.174825	0.267209	0.00578809	0	0.112212	0	0.00179938	0.00845241	0	0.312262	0.960268
TCGA-2J-AAB9	0.0668661	0	0.0105049	0.131727	0	0.153695	0.0323524	0	0.0553956	0	0	0.0162356	0.0466307	0.110785	0.034191	0.181787	0.094006	0.00215537	0.0635269	0	0	0.000141245	0.03	0.164143	1.01154
TCGA-XN-A8T5	0.350115	0	0.0181536	0.188231	0	0.148482	0.0211239	0.0255599	0.0521704	0	0	0.0271635	0.0131255	0.0327781	0.0012305	0.0505839	0	0.016493	0.0523424	0	0	0.00244731	0	0.492546	0.870273
TCGA-HZ-8638	0.125071	0	0.114455	0.206303	0	0.0850631	0.0980484	0	0	0	0.0286104	0	0.00635202	0	0.0713841	0.0702068	0.0502597	0.00195576	0.0746664	0	0	0.0676238	0	0.207438	1.00137
TCGA-L1-A7W4	0.0693931	0	0.000200846	0.0113216	0	0.160073	0	0.0476442	0.0121796	0.0249836	0	0.0330613	0	0.350382	0.0427297	0.170121	0	0.0386227	0.034257	0	0	0.00503038	0.03	0.158997	1.03665
TCGA-3A-A9IJ	0	0	0.0171296	0.106025	0	0.0367949	0	0.016454	0	0	0	0.0586315	0.110448	0	0.0120215	0.430385	0	0	0	0.212111	0	0	0.61	0.00571765	1.11165
TCGA-IB-AAUV	0.139251	0	0	0.19515	0	0.200916	0.0126394	0	9.46965e-05	0	0	0.00752378	0.056104	0.0369114	0.0214809	0.17762	0.104778	0	0.0429559	0	0	0.00457561	0	0.374374	0.927296
TCGA-FB-AAQ3	0	0.0201451	0	0.103455	0	0.141315	0.0196415	0.00296004	0.0126857	0	0	0.0166208	0.0138955	0.15127	0.0898025	0.222868	0.063619	0.0415829	0.0903746	0	0	0.00976441	0	0.274382	0.971582
TCGA-RL-AAAS	0.173817	0	0.0375123	0.156674	0	0.127548	0	0.0104711	0.0378226	0	0	0.0480072	0.0136928	0.0487673	0.0443775	0.0593947	0.153097	0	0.0888189	0	0	0	0	0.450393	0.892887
TCGA-IB-7890	0.0451969	0	0.0374629	0.0233388	0	0.0934389	0.00126408	0.000844718	0.0140607	0	0.00396738	1.50019e-05	0	0.409183	0.0166877	0.222607	0.0449186	0	0.0870144	0	0	0	0	0.261593	0.999877
TCGA-XD-AAUI	0.310781	0	0.0193099	0.0502818	0	0.112141	0	0.0033326	0.047629	0.0208097	0	0	0	0.249253	0.00200371	0.134861	0	0.0303797	0.0192179	0	0	0	0	0.390911	0.924833
TCGA-2J-AABK	0.195844	0	0.0381821	0.125828	0	0.0828957	0.00665903	0.0230778	0.044377	0	0	0.0313771	0	0.125089	0.0781908	0.130553	0.0264631	0	0.0869187	0	0	0.0045448	0	0.316214	0.95338
TCGA-IB-A5SS	0.0222411	0	0	0.0465544	0	0.132727	0.0134044	0	0.0150677	0	0.00284299	0.0118534	0.0298143	0.195076	0.0164831	0.402415	0.00432044	0.0329749	0.0514804	0	0	0.0227448	0	0.356297	0.941142
TCGA-FB-AAPZ	0.0384505	0	0	0.131879	0	0.0937891	0.0441114	0.0268745	0.0531684	0	0.0116723	0	0.00789111	0.328037	0.0449573	0.120611	0.0628015	0.00112008	0.0290644	0	0	0.00557221	0	0.278179	0.977179
TCGA-2J-AABI	0.215283	0	0.0820458	0.0702118	0	0.0426971	0.0458652	0.0111891	0.0835997	0	0	0	0	0.266413	0.0222356	0.122319	0	0.0212539	0	0.01109	0	0.00579633	0	0.410837	0.913076
TCGA-HZ-7920	0.171452	0	0.0344495	0.169834	0	0.181397	0.0590776	0	0	0	0.0109949	0	0.046	0.00757683	0.035117	0.150501	0.0742516	0	0.0549535	0	0	0.00439553	0	0.35799	0.934264
TCGA-FB-AAPU	0.223022	0	0.0623261	0.0880512	0	0.235659	0	0.0213054	0.0516211	0	0	0.00802548	0.00237808	0.00748585	0.00923861	0.0822042	0.140765	0.0446689	0.0232485	0	0	0	0.09	0.109459	1.05136
TCGA-HZ-7922	0.105412	0	0	0.097967	0	0.225525	0.000294031	0	0.0148254	0	0	0.025406	0.0342597	0.0644974	0.0644733	0.124418	0.0748729	0	0.151804	0	0.0064182	0.00982774	0	0.213937	0.991364
TCGA-IB-A6UF	0.0120077	0.00659743	0.010923	0.049614	0	0.122729	0.00191687	0.00172359	0	0	0	0.0446513	0.13842	0.190752	0.0370108	0.135304	0.0409968	0	0.134168	0	0.0723812	0.000803731	0.18	0.0756229	1.04823
TCGA-OE-A75W	0.0897018	0	0.0109696	0.120234	0	0.235351	0.0408278	0	0.027735	0	0	0.0293887	0	0.190174	0.0871113	0.103503	0.0138434	0	0.0491337	0	0	0.00202656	0	0.336684	0.945685
TCGA-3A-A9IZ	0.0132372	0.0436086	0	0.0489462	0	0.255568	0.0102306	0.0442572	0	0	0	0.0499856	0	0.220852	0.092994	0.0875135	0	0	0.0442327	0	0.0133811	0.0751929	0.52	0.0147639	1.08642
TCGA-2J-AABU	0.0914057	0	0	0.153271	0	0.213863	0	0	0	0	0	0.0241233	0.0125454	0.222165	0.0200266	0.180544	0	0.0249892	0.0570674	0	0	0	0	0.209821	1.00337
TCGA-HZ-7924	0.118585	0	0.030712	0.098861	0	0.256624	0	0	0.0188578	0	0	0.0157378	0.0177662	0.0511479	0.0234393	0.158114	0.00339164	0	0.206762	0	0	0	0.01	0.195951	1.00335
TCGA-HZ-7289	0	0.00828705	0	0	0	0.282748	0	0	0.0499734	0.015372	0	0.17739	0	0.223741	0.00640496	0.0913464	0	0.00955284	0.133924	0	0	0.00125977	0.43	0.0280278	1.09739
TCGA-HZ-7926	0.420014	0	0.0418687	0.0532551	0	0.192591	0.0146322	0	0	0.00969218	0	0	0.00741105	0.0607317	0	0.075639	0.0173204	0.0319652	0.0579408	0	0.0127388	0.00419982	0	0.358756	0.949561
TCGA-RB-AA9M	0.0604705	0.000133218	0	0.122416	0	0.240168	0	0.0308989	0.030124	0	0	0.0207641	0.0588859	0.135246	0.0496195	0.118916	0.0992466	0	0.0267411	0	0	0.00637009	0.08	0.11919	1.03632
TCGA-3A-A9IO	0.0537129	0	0.0614687	0.0998651	0	0.143712	0	0.00987661	5.37422e-06	0.0150868	0	0.0700978	0	0.118187	0	0.197815	0.02353	0.0809716	0.124493	0	0	0.00117782	0.57	0.00930454	1.07127
TCGA-2J-AABH	0.151269	0	0.0319515	0.0676957	0	0.219751	0	0	0.0120399	0	0.0128606	0	0.0157423	0.250284	0.0210623	0.140543	0.0619049	0	0	0.00169938	0	0.0131948	0	0.249092	0.987453
TCGA-IB-7645	0.0573909	0	0	0.131821	0	0.212974	0.0559465	0	0.0163263	0	0	0	0.0248423	0.14659	0.0482731	0.188853	0.0818466	0	0.0204685	0	0	0.0146679	0.01	0.185392	1.00836
TCGA-2J-AABA	0.169548	0	0.106591	0.127464	0	0.25441	0.0140114	0	0.0599137	0	0.00286026	0	0	0.111158	0.0110739	0.0939736	0.00586182	0.0153886	0.0216518	0.006094	0	0	0	0.342535	0.947888
TCGA-FB-AAQ0	0	0.0182874	0	0.0319647	0	0.196178	0	0	0.105368	0	0	0.0668294	0	0.413145	0.0105041	0.100484	0	0.0123676	0.0418325	0	0	0.00303918	0.14	0.0878706	1.08198
TCGA-FB-AAPQ	0	0.044303	0.00399448	0.0055087	0	0.0521974	0.00211301	0.018298	0.0174654	0.00769069	0.0849171	0	0	0.551431	0.0303749	0.0535173	0	0	0	0.128189	0	0	0.11	0.104038	1.10993
TCGA-2L-AAQL	0	0.0373182	0	0.135796	0	0.140156	0.0140458	0	0.0170012	0	0	0.02835	0.00377152	0.207411	0.062997	0.17296	0.0751288	0	0.0981567	0	0	0.00690797	0	0.231729	0.990029
TCGA-HZ-7923	0.082403	0	0.00927265	0.13461	0	0.300181	0.0362752	0	0.021592	0	0	0	0.0331292	0	0.0111143	0.173968	0.0954476	0.025007	0.0496669	0.00755394	0	0.0197787	0.04	0.147888	1.02345
TCGA-H6-A45N	0.0938554	0	0	0.119441	0	0.159599	0	0	0.025417	0.00348327	0	0.0255038	0	0.29169	0.0545171	0.0958328	0.0838273	0	0.0468335	0	0	0	0	0.281273	0.972655
TCGA-F2-A44H	0.0350836	0	0.00431196	0.0228845	0	0.0843734	0	0	0.0124403	0	0	0	0.03367	0.53087	0.017958	0.165935	0.0398118	0.0016508	0.0371961	0	0	0.0138149	0	0.541254	0.843222
TCGA-IB-7644	0.0292716	0	0	0.0977025	0	0.298091	0	0	0.0528369	0	0	0.0449336	0.0177109	0.0395445	0.0246324	0.129252	0.136043	0.024163	0.0929577	0	0	0.0128609	0.03	0.153092	1.02166
TCGA-3A-A9IB	0	0.0252704	0	0.0327826	0	0.158453	0.000339356	0.00989284	0.0243951	0	0	0.0240663	0	0.243631	0.0668782	0.276065	0.0156954	0	0.0973384	0	0	0.0251928	0	0.348072	0.942903
TCGA-IB-AAUW	0.325679	0	0.0191093	0.0696373	0	0.165756	0.00234606	0.0041163	0.00394208	0	0	0.0384369	0.00824286	0	0.0667435	0.124854	0.0471412	0	0.117748	0	0	0.00624674	0	0.366847	0.934526
TCGA-HZ-7919	0.0570082	0	0.0252536	0.0843508	0	0.295348	0.0175984	0	0.0146907	0	0	0.0192215	0.00935758	0.0382248	0.0960659	0.157522	0.0786833	0	0.106676	0	0	0	0.05	0.141978	1.02319
TCGA-IB-AAUM	0.0761068	0.00350027	0	0.162303	0	0.18783	0.0108556	0	0.0358313	0	0	0.00773085	0.01656	0.244705	0.0242513	0.178538	0	0.0104047	0.0413841	0	0	0	0	0.268791	0.978981
TCGA-HZ-A8P1	0	0.0438379	0	0.0609342	0	0.288555	0	0	0.0319826	0	0.0361659	0	0.00801749	0.0716704	0.0403833	0.296414	0.0467194	0	0.0753199	0	0	0	0.21	0.0741098	1.05337
TCGA-2J-AABV	0.0720136	0	0.0488248	0.285173	0	0.0633233	0.0285324	0.00137772	0.0320188	0	0	0.0509609	0.113133	0.00861589	0.0186471	0.0950541	0.0799412	0.00136339	0.101021	0	0	0	0	0.227753	0.990001
TCGA-F2-6880	0.0252746	0	0.0152059	0.14062	0	0.0945532	0	0.0102332	0	0	0	0.0828437	0.0177499	0.116828	0.0422276	0.150484	0.0291478	0	0.274832	0	0	0	0.23	0.0619339	1.06091
TCGA-2L-AAQJ	0.185575	0	0.0363195	0.0947979	0	0.120595	0	0.0325174	0.0386545	0	0	0.0278412	0	0.272098	0.0626021	0.083962	0.0203927	0	0.0246455	0	0	0	0	0.334302	0.949049
TCGA-HZ-8317	0.0132583	0	0.00233209	0.0736542	0	0.305448	0	0	0	0	0	0	0.0422905	0.128543	0.0184833	0.21544	0.0255028	0.0130938	0.0464539	0.0927172	0	0.0227822	0.43	0.0271555	1.07691
TCGA-3A-A9I9	0.0330799	0	0.00661291	0.126326	0	0.0916445	0	0	0.0320653	0	0	0.0406769	0.0232173	0.227299	0.0432339	0.218982	0.0813061	0	0.0515734	0	0	0.0239831	0	0.20739	1.00403
TCGA-FB-AAPY	0.138779	0	0.0269054	0.0867614	0	0.148487	0.000633034	0.0354887	0.0855995	0	0	0.0151988	0.00247679	0.0782578	0.023984	0.167591	0.076371	0.0372966	0.0670141	0	0	0.00915627	0	0.387044	0.92136
TCGA-H6-8124	0.0757578	0	0.0173186	0.0336183	0	0.175459	0	0	0.0353202	0	0	0.0186551	0	0.393058	0.0174686	0.0443231	0.113046	0	0.075976	0	0	0	0.03	0.161922	1.03459
TCGA-3E-AAAY	0.0689298	0	0	0.108441	0	0.169247	0	0.0207426	0.0255824	0	0	0.0326746	0	0.104142	0.0415686	0.200928	0.128117	0	0.0515347	0	0	0.0480933	0	0.240128	0.98334
TCGA-LB-A8F3	0	0.0146383	0.00488807	0.0530716	0	0.151945	0	0.0110509	0.0263157	0	0	0.038768	0.0144253	0.232399	0.0671565	0.254916	0.0294063	0	0.0500619	0	0.00403813	0.046919	0.14	0.0911902	1.05835
TCGA-US-A77E	0.0569468	0.068672	0	0.0658658	0	0.131011	0	0.0237744	0.0603897	0	0	0.0445017	0.000671401	0.346329	0.0353729	0.126598	0	0	0.0337034	0	0	0.00616444	0.03	0.155692	1.03557
TCGA-YY-A8LH	0.0536469	0.0388855	0	0.133459	0	0.173322	0	0	0.112074	0	0	0.0818923	0.0156625	0.0948332	0.0258464	0.0871626	0.0305241	0.0318965	0.120795	0	0	0	0.06	0.136131	1.03178
TCGA-IB-7654	0.0972704	0	0	0.0623457	0	0.150492	0	0	0.0337787	0	0	0.0109713	0	0.188971	0.0948761	0.218024	0.0393201	0	0.100244	0	0	0.00370661	0	0.232744	0.989767
TCGA-FB-A78T	0	0.00927316	0.00155775	0.0689713	0	0.132137	0.0119188	0.00258907	0.0348426	0	0	0.0301598	0.12477	0.226278	0.0460754	0.131794	0.133444	0	0.0461891	0	0	0	0	0.224679	0.994371
TCGA-2J-AAB8	0.0625421	0.015652	0	0.0938532	0	0.170008	0	0.0408547	0.0528394	0	0	0.0189998	0	0.0966717	0.0321819	0.219513	0.119263	0.0315256	0.0387056	0	0	0.00739039	0.02	0.173509	1.01104
TCGA-FB-A4P6	0.0319057	0	0.00905364	0.177618	0	0.277578	0.0104418	0	0.0185227	0	0	0.00611709	0.0740228	0	0.020127	0.189009	0.0504762	0.0209546	0.114172	0	0	0	0.23	0.0638065	1.05813
TCGA-FB-A7DR	0.0850555	0	0.0181329	0.0851881	0	0.17378	0.0231386	0	0.0215393	0	0	0.0169768	0	0.0865591	0.0703283	0.171676	0	0.093835	0.123743	0	0	0.0300475	0	0.205774	0.995688
TCGA-H8-A6C1	0.0849884	0.0423726	0	0.0467135	0	0.176704	0	0	0.0880521	0	0	0.0127959	0	0.0454712	0.0158907	0.163577	0.167619	0.070362	0.0509179	0	0	0.034536	0.02	0.183789	1.00326
TCGA-2J-AABE	0.038181	0.0073548	0	0.0230202	0	0.134585	0	0.0146437	0.0308404	0	0	0.00797955	0.079813	0.217215	0.0008908	0.255087	0.0756653	0.0240936	0.0412567	0	0.0130168	0.0363571	0	0.277362	0.974983
TCGA-RB-A7B8	0.0319211	0.0232014	0	0.12676	0	0.182065	0	0	0.0949718	0	0	0.0554502	0.0112395	0.179258	0.0697427	0.17103	0.0249335	0	0.0294269	0	0	0	0	0.205321	1.00636
TCGA-2J-AABO	0.103169	0	0	0.075318	0	0.226038	0.0302097	0	0.064757	0	0	0.000878155	0	0.200695	0.0387376	0.155117	0.02174	0.0109152	0.0724258	0	0	0	0	0.258585	0.978657
TCGA-FB-A5VM	0.114866	0	0	0.105378	0	0.0934496	0.0013245	0.0391041	0.0138946	0.0109624	0	0.0076965	0	0.302247	0.017964	0.178188	0.0357505	0.041854	0.0365177	0	0	0.000803956	0	0.257254	0.985779
TCGA-HZ-8315	0.0602075	0	0.00313307	0.0985158	0	0.161278	0.0330439	0.00188407	0.0137369	0	0	0	0	0.122952	0.178592	0.156059	0.0698025	0	0.0944073	0	0	0.00638861	0.08	0.120556	1.04209
TCGA-3A-A9IX	0.165736	0	0.038135	0.136843	0	0.147568	0.00921417	0.0169656	0.0474319	0	0	0	0.0637612	0.0231294	0.0114336	0.110889	0.13811	0.0427553	0.0403725	0	0	0.00765587	0	0.431025	0.90212
TCGA-XD-AAUH	0.228299	0.036767	0.0255469	0.141538	0	0.225494	0.00887461	0	0.0457181	0	0	0.0360245	0.00369323	0.0330777	0.0147651	0.125474	0.0253371	0	0.047001	0	0	0.00238992	0	0.463611	0.885275
TCGA-HZ-A77O	0.00611804	0.0126442	0	0.0462531	0	0.103276	0	0.00439562	0.0383176	0	0	0.10773	0.00998493	0.248194	0.057993	0.185841	0.0792904	0	0.09592	0	0	0.00404238	0.07	0.128142	1.04111
TCGA-IB-A5SO	0.0821107	0.0581549	0.00219937	0.102712	0	0.1448	0	0	0.0488128	0	0	0.0148444	0	0.33814	0.0291618	0.10832	0.00939287	0.0152857	0.0460656	0	0	0	0	0.255407	0.988029
TCGA-F2-6879	0	0	0	0.064531	0	0.269809	0.00669909	0.0142394	0	0	0.00908526	0	0.00775678	0.168928	0.0877425	0.174279	0.076444	0.0285615	0.0452855	0.0340778	0	0.0125617	0.02	0.16869	1.0199
TCGA-2J-AAB4	0	0.00497843	0	0.124621	0	0.183854	0.0286961	0	0.0162815	0	0	0.0299709	0.0320449	0.0847519	0.121797	0.163486	0.13716	0.00556805	0.0667906	0	0	0	0	0.214823	0.996828
TCGA-US-A774	0.0824979	0	0.0538729	0.112441	0	0.0755659	0.00123692	0.0111559	0.048352	0	0	0.0291479	0	0.151798	0.100883	0.137975	0.0626199	0.00474812	0.11268	0	0	0.0150255	0	0.20723	0.996256
TCGA-IB-8126	0.0981252	0	0	0.233413	0	0.221173	0.0248085	0	0	0.079532	0	0.0108325	0.00466322	0.0203395	0.0569301	0.138363	0.0175007	0.00822203	0.0800822	0	0	0.00601533	0	0.321854	0.956151
TCGA-F2-A44G	0.00334533	0.0160946	0	0.0597421	0	0.229361	0	0.00954776	0.0172395	0	0	0.040116	0.0122932	0.205492	0.0748708	0.148386	0.068535	0.00159046	0.0687967	0	0	0.0445894	0.23	0.065176	1.06057
TCGA-IB-AAUO	0	0.027427	0.00154772	0.0713382	0	0.205411	0	0.0219159	0.0134374	0	0	0.118038	0.0325464	0.0676605	0.0514227	0.0860606	0.0276994	0.147038	0.121737	0	0	0.0067204	0.02	0.170446	1.01839
TCGA-2J-AAB6	0	0.0517244	0	0.0300012	0	0.134385	0.00597553	0.00961802	0	0	0.0179067	0	0.00725605	0.180368	0.0670893	0.393805	0.0179007	0.000671093	0.0552773	0	0.0191691	0.00885315	0	0.283639	0.974791
TCGA-2J-AABF	0.0634179	0	0	0.0973677	0	0.0964268	0.0052023	0.0162812	0.0298707	0	0	0.0222831	0.0868653	0.0503541	0.139216	0.162776	0.124326	0	0.0701193	0	0	0.0354933	0	0.25825	0.976518
TCGA-HZ-8002	0.0389605	0	0	0.141841	0	0.223977	0.0192365	0	0	0	0	0	0.0742953	0.109592	0.0217393	0.221913	0.0711165	0.00969952	0.0591763	0	0	0.00845268	0.02	0.179826	1.00908
TCGA-FB-AAQ6	0.0248708	0.0947751	0	0.0549195	0	0.221944	0	0	0.127506	0	0	0.0726274	0.00722872	0.235582	0.0430449	0.0778435	0	0.00416802	0.0354901	0	0	0	0.03	0.161122	1.02828
TCGA-IB-7891	0.110122	0	0.127053	0.103647	0	0.145719	0.0205676	0	0.0269814	0	0	0.0205199	0.0196934	0.0626959	0.0792822	0.133394	0.0400872	0	0.0993481	0	0	0.0108894	0	0.389965	0.920303
TCGA-YB-A89D	0.00848187	0.0199185	0	0.0607504	0	0.201267	0	0	0.0163965	0	0	0.0563864	0.0227012	0.187154	0.00828879	0.169308	0.0865629	0.091661	0.0711243	0	0	0	0.02	0.176633	1.01254
TCGA-IB-A5SQ	0.0550638	0.0196284	0.00490543	0.0551067	0	0.0965525	0.0057538	0.00909766	0.0311363	0.0132445	0	0.0160402	0.00293334	0.361203	0.00852647	0.166992	0.0527826	0.0312421	0.0635985	0	0	0.00619253	0	0.231758	1.00281
TCGA-2J-AABP	0.00300668	0.000924835	0.0090784	0.102537	0	0.0771794	0.0694398	0.0077488	0.0115206	0.0245503	0	0	0	0.260361	0.0678885	0.329688	0.00279257	0	0.0300786	0	0	0.00320531	0.43	0.0243891	1.09693
TCGA-US-A77G	0.0058494	0.0425184	0	0.0527051	0	0.310587	0	0	0.0291434	0	0	0.0177272	0.0232654	0.0921594	0.0477133	0.190527	0.0675721	0.0359993	0.0842334	0	0	0	0.14	0.0885586	1.04438
TCGA-IB-A7LX	0.0566608	0	0.0125936	0.12707	0	0.19688	0.000248084	0.0412531	0.000513291	0	0.00737698	0.00370829	0	0.269101	0.0768443	0.122944	0	0	0.0843852	0	0	0.000421218	0.05	0.137451	1.03617
TCGA-US-A77J	0.428677	0	0.106442	0.135924	0	0.0402159	0.030692	0.0100332	0.0412934	0.0141841	0	0.00231767	0	0.0674073	0.0104849	0.0779159	0.0246888	0.00818834	0	0	0	0.00153625	0	0.624941	0.780381
TCGA-PZ-A5RE	0.00360559	0.0287217	0	0.0324151	0	0.0851905	0.00156017	0	0.0609801	0	0	0.00448595	0	0.281646	0.00872519	0.290485	0.110825	0.0123699	0.063607	0	0.00426119	0.0111219	0	0.396657	0.922273
TCGA-HV-A7OL	0.250816	0	0.101247	0.120372	0	0.0217208	0.0101374	0.12105	0.0117976	0	0	0.0464206	0	0.0715786	0.0332573	0.0859988	0.0323709	0.010675	0.0619855	0	0	0.0205728	0	0.448481	0.893237
TCGA-IB-7897	0.0603834	0	0.00698752	0.150945	0	0.338135	0.0444479	0	0	0	0	0	0.0378961	0.00105831	0.0374571	0.16189	0.0960649	0.0202562	0.0297017	0	0.00382305	0.010954	0	0.224884	0.995043
TCGA-3A-A9IV	0.00521536	0	0	0	0	0.305721	0	0.0142013	0.000708582	0	0	0.0823978	0.0212069	0.37043	0	0.152356	0	0	0.0409403	0	0.00682379	0	0.23	0.0639527	1.09044
TCGA-3A-A9I7	0.123916	0	0.0525437	0.0976077	0	0.206459	0	0.0291736	0.0828866	0	0	0.0202971	0.000416773	0.066676	0.0587973	0.133636	0.0658988	0	0.0616918	0	0	0	0	0.315646	0.953507
TCGA-FB-AAPP	0	0.0256394	0.0199477	0.0358065	0	0.330024	0	0	0	0	0.0247846	0.115072	0.00592694	0.0239901	0.0220679	0.169948	0.067199	0	0.159594	0	0	0	0.44	0.0219	1.07881
TCGA-F2-A7TX	0.0720276	0	0.0076351	0.203979	0	0.14269	0.0955638	0.0281343	0.0055013	0	0	0.0264342	0.00824075	0.0657155	0.118867	0.140712	0.00585459	0.00727482	0.0682402	0	0	0.00313041	0	0.316094	0.954886
TCGA-XD-AAUL	0.0215015	0	0.000258698	0.047403	0	0.181655	0	0	0.0702463	0	0	0.0159476	0.00396273	0.154842	0.0194622	0.238611	0.113605	0.012503	0.0550138	0	0	0.0649882	0	0.218817	0.996438

## Sheet: S6
Table-S6: Relative Fractions of tumor-infiltrating immune cells of 177 PDAC patients in ESTIMATE algorithm
ID	StromalScore	ImmuneScore	ESTIMATEScore
TCGA-XN-A8T3	852.038	996.912	1848.95
TCGA-HZ-7918	1571.75	2511	4082.75
TCGA-IB-7887	897.791	1006.54	1904.33
TCGA-3A-A9IN	427.359	110.989	538.348
TCGA-F2-7276	1459.05	1941.49	3400.54
TCGA-HV-A5A5	832.633	1411.84	2244.48
TCGA-IB-7893	1993	1086.11	3079.1
TCGA-2L-AAQE	153.826	776.336	930.162
TCGA-HZ-8003	1550.14	2282.44	3832.58
TCGA-YH-A8SY	1314.27	912.024	2226.29
TCGA-M8-A5N4	915.16	1430.25	2345.41
TCGA-2J-AABT	1226.58	1628.26	2854.84
TCGA-IB-AAUU	426.001	1257.87	1683.87
TCGA-IB-A5ST	1524.07	2492.22	4016.29
TCGA-3A-A9IU	432.533	584.223	1016.76
TCGA-2J-AAB1	508.589	1274.1	1782.69
TCGA-IB-A6UG	-183.446	804.469	621.023
TCGA-3A-A9J0	763.213	856.065	1619.28
TCGA-IB-AAUQ	906.79	769.39	1676.18
TCGA-Q3-AA2A	218.545	1056.4	1274.95
TCGA-FB-AAQ2	-341.546	187.318	-154.228
TCGA-2L-AAQM	-532.022	-96.0126	-628.035
TCGA-IB-7649	1396.54	2052.87	3449.41
TCGA-F2-A8YN	524.485	803.95	1328.44
TCGA-HZ-A49I	747.421	1736.77	2484.19
TCGA-HV-A5A4	723.927	961.27	1685.2
TCGA-HZ-8636	1339.07	1435.83	2774.9
TCGA-FB-A4P5	1430.96	2521.45	3952.41
TCGA-2L-AAQA	30.5506	379.134	409.684
TCGA-HZ-A4BH	1079.47	1667.86	2747.34
TCGA-2J-AABR	1023.42	1996.66	3020.08
TCGA-IB-A5SP	-452.833	709.07	256.237
TCGA-IB-AAUN	391.349	745.326	1136.67
TCGA-HZ-A49G	1332.11	1947.99	3280.1
TCGA-S4-A8RP	821.77	1146.32	1968.09
TCGA-HZ-A49H	1294.04	2070.24	3364.28
TCGA-S4-A8RM	-197.088	806.945	609.857
TCGA-IB-AAUP	1495.56	2871.48	4367.03
TCGA-3A-A9IL	-52.4946	-17.3266	-69.8213
TCGA-IB-7652	1201.32	1592.64	2793.96
TCGA-HV-AA8X	-330.619	215.962	-114.657
TCGA-HZ-A77Q	1912.57	2157.2	4069.76
TCGA-FB-A545	-37.218	-250.971	-288.189
TCGA-LB-A9Q5	940.606	1603.64	2544.25
TCGA-HZ-A8P0	621.427	757.111	1378.54
TCGA-S4-A8RO	183.005	902.941	1085.95
TCGA-3A-A9IC	1149.29	976.258	2125.54
TCGA-HZ-8519	1220.17	1461.73	2681.9
TCGA-3A-A9IR	-1249.36	-660.642	-1910
TCGA-HV-AA8V	1410.2	1087.45	2497.66
TCGA-Q3-A5QY	1384.94	3255.22	4640.16
TCGA-HZ-A9TJ	-246.02	361.44	115.42
TCGA-FB-AAPS	2010.61	2118.58	4129.19
TCGA-LB-A7SX	-527.19	470.091	-57.0992
TCGA-IB-AAUS	2180.27	2672.39	4852.66
TCGA-HV-A7OP	-1483.45	261.524	-1221.92
TCGA-FB-AAQ1	219.164	1057.04	1276.2
TCGA-IB-7888	1804.64	2364.03	4168.67
TCGA-F2-7273	1776.37	2012.51	3788.88
TCGA-2L-AAQI	176.211	577.652	753.863
TCGA-XD-AAUG	1762.99	1113.99	2876.98
TCGA-3A-A9IS	-1616.12	-1168.18	-2784.3
TCGA-IB-AAUT	1234.23	2057.44	3291.67
TCGA-Z5-AAPL	794.265	3294.11	4088.38
TCGA-HZ-A4BK	546.071	1613.22	2159.29
TCGA-US-A776	-1113.3	-304.781	-1418.08
TCGA-IB-7889	924.786	2010.87	2935.66
TCGA-IB-AAUR	1548.46	3033.51	4581.97
TCGA-IB-A7M4	55.3948	1161.26	1216.66
TCGA-3A-A9IH	190.303	618.46	808.763
TCGA-HV-A5A6	316.485	352.456	668.941
TCGA-HZ-8001	1735.43	2147.96	3883.39
TCGA-3E-AAAZ	596.73	414.257	1010.99
TCGA-IB-7885	1435.23	1749.27	3184.5
TCGA-IB-7651	1271.88	1694.82	2966.7
TCGA-US-A779	-786.677	131.254	-655.423
TCGA-HZ-7925	1887.36	1236.43	3123.79
TCGA-IB-7886	1216.82	1284.53	2501.35
TCGA-IB-8127	1029.27	1393.58	2422.86
TCGA-HZ-8637	1483	3054.74	4537.74
TCGA-HZ-A77P	1224.57	1223.64	2448.21
TCGA-IB-7646	1492.83	1561.83	3054.66
TCGA-HV-A5A3	-166.544	494.409	327.865
TCGA-3A-A9I5	117.88	587.275	705.155
TCGA-HZ-8005	1166.24	1184.78	2351.02
TCGA-2J-AAB9	920.905	1205.18	2126.08
TCGA-XN-A8T5	1303.95	2168.48	3472.43
TCGA-HZ-8638	26.0678	883.528	909.596
TCGA-L1-A7W4	127.335	-103.032	24.3028
TCGA-3A-A9IJ	-889.624	-861.6	-1751.22
TCGA-IB-AAUV	2133.91	2240.92	4374.83
TCGA-FB-AAQ3	684.584	1246.63	1931.22
TCGA-RL-AAAS	1363.92	2128.78	3492.7
TCGA-IB-7890	1713.22	1019.58	2732.8
TCGA-XD-AAUI	646.508	1362.1	2008.61
TCGA-2J-AABK	-556.696	596.534	39.8373
TCGA-IB-A5SS	1357.68	1218.1	2575.78
TCGA-FB-AAPZ	632.661	1452.01	2084.67
TCGA-2J-AABI	315.255	1369.02	1684.28
TCGA-HZ-7920	1360.13	1903.47	3263.6
TCGA-FB-AAPU	-731.53	169.561	-561.969
TCGA-HZ-7922	1432.08	1196.93	2629
TCGA-IB-A6UF	-51.4757	428.678	377.203
TCGA-OE-A75W	591.468	1418.34	2009.81
TCGA-3A-A9IZ	-3.09311	450.622	447.529
TCGA-2J-AABU	629.18	901.425	1530.61
TCGA-HZ-7924	84.5073	1027.08	1111.58
TCGA-HZ-7289	-1102.61	-285.621	-1388.24
TCGA-HZ-7926	315.271	1118.95	1434.22
TCGA-RB-AA9M	408.181	674.409	1082.59
TCGA-3A-A9IO	-1029.54	-645.325	-1674.86
TCGA-2J-AABH	252.987	823.869	1076.86
TCGA-IB-7645	1971.76	2398.55	4370.3
TCGA-2J-AABA	845.41	839.648	1685.06
TCGA-FB-AAQ0	-313.193	44.3229	-268.87
TCGA-FB-AAPQ	67.1365	546.565	613.702
TCGA-2L-AAQL	659.058	1320.66	1979.71
TCGA-HZ-7923	1922.17	2508.8	4430.97
TCGA-H6-A45N	1189.95	1598.18	2788.12
TCGA-F2-A44H	1521.58	1568.73	3090.31
TCGA-IB-7644	649.504	845.209	1494.71
TCGA-3A-A9IB	1175.47	1143.78	2319.25
TCGA-IB-AAUW	836.951	1383.16	2220.11
TCGA-HZ-7919	758.709	1125.81	1884.52
TCGA-IB-AAUM	424.094	1211.34	1635.43
TCGA-HZ-A8P1	-254.649	244.226	-10.4236
TCGA-2J-AABV	-95.6072	862.899	767.292
TCGA-F2-6880	-632.203	-199.207	-831.41
TCGA-2L-AAQJ	379.165	1146.99	1526.16
TCGA-HZ-8317	1012.73	719.5	1732.23
TCGA-3A-A9I9	469.28	1184.04	1653.32
TCGA-FB-AAPY	816.178	1971.91	2788.09
TCGA-H6-8124	285.386	154.068	439.454
TCGA-3E-AAAY	1154.5	1886.82	3041.32
TCGA-LB-A8F3	-22.3825	400.87	378.487
TCGA-US-A77E	625.407	556.994	1182.4
TCGA-YY-A8LH	-950.963	325.524	-625.439
TCGA-IB-7654	1090.48	671.297	1761.78
TCGA-FB-A78T	38.4664	1173.05	1211.51
TCGA-2J-AAB8	1082.06	882.566	1964.63
TCGA-FB-A4P6	721.198	1382.86	2104.06
TCGA-FB-A7DR	1240.81	1117.64	2358.44
TCGA-H8-A6C1	440.644	1273.54	1714.18
TCGA-2J-AABE	846.995	1125.05	1972.05
TCGA-RB-A7B8	1202.28	1474.74	2677.02
TCGA-2J-AABO	664.074	676.69	1340.76
TCGA-FB-A5VM	796.809	1725.87	2522.67
TCGA-HZ-8315	1331.83	1557.26	2889.09
TCGA-3A-A9IX	1316.85	2084.36	3401.22
TCGA-XD-AAUH	1227.64	2037.12	3264.75
TCGA-HZ-A77O	216.167	836.003	1052.17
TCGA-IB-A5SO	1512.83	1754.96	3267.79
TCGA-F2-6879	684.421	709.011	1393.43
TCGA-2J-AAB4	327.238	1307.28	1634.52
TCGA-US-A774	1281.4	1539.3	2820.71
TCGA-IB-8126	1326.95	2089.11	3416.06
TCGA-F2-A44G	670.927	974.863	1645.79
TCGA-IB-AAUO	59.6949	1141.2	1200.89
TCGA-2J-AAB6	798.874	808.765	1607.64
TCGA-2J-AABF	993.34	1914.42	2907.76
TCGA-HZ-8002	1600.34	1707.15	3307.49
TCGA-FB-AAQ6	-167.549	356.518	188.969
TCGA-IB-7891	1602.28	2025.11	3627.39
TCGA-YB-A89D	1485.16	1486.97	2972.13
TCGA-IB-A5SQ	1430.77	1471.89	2902.67
TCGA-2J-AABP	1682.11	2214.27	3896.38
TCGA-US-A77G	-882.764	316.725	-566.039
TCGA-IB-A7LX	-177.764	238.413	60.6488
TCGA-US-A77J	1370.15	2711.74	4081.89
TCGA-PZ-A5RE	928.511	1530.38	2458.89
TCGA-HV-A7OL	385.591	1996.06	2381.65
TCGA-IB-7897	1800.58	2237.03	4037.61
TCGA-3A-A9IV	115.638	-621.788	-506.149
TCGA-3A-A9I7	878.494	1397.34	2275.84
TCGA-FB-AAPP	-1653.27	-595.781	-2249.05
TCGA-F2-A7TX	515.694	1745.19	2260.88
TCGA-XD-AAUL	919.494	1234.1	2153.6
